# Supplementary material for: EpiCHAOS: a metric to quantify epigenomic heterogeneity in single-cell data
Source: Genome Biol. 2024 Dec 3;25:305. doi: 10.1186/s13059-024-03446-w (PMC11613708; doi:10.1186/s13059-024-03446-w)
Supplement: Supplementary file 3 — Additional file 3: This file contains Supplementary Tables S1-S14 and associated descriptions. [file 13059_2024_3446_MOESM3_ESM.xlsx]

## Sheet: Descriptions
Table	Description
Table S1	epiCHAOS scores per-cell type in scATAC-seq data from human hematopoiesis
Table S2	epiCHAOS scores per-tissue type in scATAC-seq data from mouse gastrulation
Table S3	epiCHAOS scores per-tissue type in scATAC-seq data from drosophila embryogenesis
Table S4	epiCHAOS scores per-tissue in Descartes' scATAC-seq tissue atlas
Table S5	epiCHAOS scores per-cell type in Descartes' scATAC-seq tissue atlas
Table S6	mean cytoTRACE scores per-cell type calculated from scRNA-seq data from human hematopoiesis
Table S7	Pearson coefficients and p-values for each MSigDB molecular signature correlated against epiCHAOS scores in breast cancer
Table S8	Pearson coefficients and p-values for each MSigDB molecular signature correlated against epiCHAOS scores in liver cancer
Table S9	epiCHAOS scores per-cell type in scATAC-seq data from childhood ependymoma
Table S10	epiCHAOS scores per sample in young and old mouse hematopoietic stem cells
Table S11	epiCHAOS scores per-ENCODE TFBS in each hematopoietic cell type
Table S12	epiCHAOS scores per-gene ontology biological process in each hematopoietic cell type
Table S13	epiCHAOS scores per-tissue type in scNMT-seq methylation data from mouse gastrulation. Data are summarised across promoters, gene bodies & CpG islands
Table S14	epiCHAOS scores per-cell type in scTAM-seq data from mouse hematopoiesis

## Sheet: S1
Cell type	Pseudoreplicate	EpiCHAOS score
20_CD4.N1	20_CD4.N1-1	0.556902
20_CD4.N1	20_CD4.N1-2	0.505724
20_CD4.N1	20_CD4.N1-3	0.499113
20_CD4.N1	20_CD4.N1-4	0.508401
20_CD4.N1	20_CD4.N1-5	0.539281
12_CD14.Mono.2	12_CD14.Mono.2-1	0.492131
12_CD14.Mono.2	12_CD14.Mono.2-2	0.339695
12_CD14.Mono.2	12_CD14.Mono.2-3	0.368701
12_CD14.Mono.2	12_CD14.Mono.2-4	0.328735
12_CD14.Mono.2	12_CD14.Mono.2-5	0.442161
07_GMP	07_GMP-1	0.74663
07_GMP	07_GMP-2	0.612226
07_GMP	07_GMP-3	0.686619
07_GMP	07_GMP-4	0.646113
07_GMP	07_GMP-5	0.67132
22_CD4.M	22_CD4.M-1	0.329066
22_CD4.M	22_CD4.M-2	0.318935
22_CD4.M	22_CD4.M-3	0.361577
22_CD4.M	22_CD4.M-4	0.289887
22_CD4.M	22_CD4.M-5	0.28792
02_Early.Eryth	02_Early.Eryth-1	0.891438
02_Early.Eryth	02_Early.Eryth-2	0.913057
02_Early.Eryth	02_Early.Eryth-3	0.933354
02_Early.Eryth	02_Early.Eryth-4	0.942039
02_Early.Eryth	02_Early.Eryth-5	0.944367
24_CD8.CM	24_CD8.CM-1	0.0966448
24_CD8.CM	24_CD8.CM-2	0.0872578
24_CD8.CM	24_CD8.CM-3	0.030267
24_CD8.CM	24_CD8.CM-4	0.0869811
24_CD8.CM	24_CD8.CM-5	0.186588
11_CD14.Mono.1	11_CD14.Mono.1-1	0.398493
11_CD14.Mono.1	11_CD14.Mono.1-2	0.399632
11_CD14.Mono.1	11_CD14.Mono.1-3	0.521942
11_CD14.Mono.1	11_CD14.Mono.1-4	0.36123
11_CD14.Mono.1	11_CD14.Mono.1-5	0.463936
23_CD8.EM	23_CD8.EM-1	0.0248099
23_CD8.EM	23_CD8.EM-2	0.0652574
23_CD8.EM	23_CD8.EM-3	0.0353976
23_CD8.EM	23_CD8.EM-4	0.0980741
23_CD8.EM	23_CD8.EM-5	0
21_CD4.N2	21_CD4.N2-1	0.753146
21_CD4.N2	21_CD4.N2-2	0.753146
21_CD4.N2	21_CD4.N2-3	0.753146
21_CD4.N2	21_CD4.N2-4	0.753146
21_CD4.N2	21_CD4.N2-5	0.753146
06_CLP.1	06_CLP.1-1	0.94089
06_CLP.1	06_CLP.1-2	0.985644
06_CLP.1	06_CLP.1-3	0.937997
06_CLP.1	06_CLP.1-4	0.933132
06_CLP.1	06_CLP.1-5	0.968491
03_Late.Eryth	03_Late.Eryth-1	0.80801
03_Late.Eryth	03_Late.Eryth-2	0.811795
03_Late.Eryth	03_Late.Eryth-3	0.857166
03_Late.Eryth	03_Late.Eryth-4	0.833237
03_Late.Eryth	03_Late.Eryth-5	0.808054
17_B	17_B-1	0.648288
17_B	17_B-2	0.686959
17_B	17_B-3	0.660945
17_B	17_B-4	0.685995
17_B	17_B-5	0.630163
25_NK	25_NK-1	0.241078
25_NK	25_NK-2	0.289287
25_NK	25_NK-3	0.25936
25_NK	25_NK-4	0.280971
25_NK	25_NK-5	0.333434
19_CD8.N	19_CD8.N-1	0.40902
19_CD8.N	19_CD8.N-2	0.414
19_CD8.N	19_CD8.N-3	0.520966
19_CD8.N	19_CD8.N-4	0.370566
19_CD8.N	19_CD8.N-5	0.471364
15_CLP.2	15_CLP.2-1	0.898891
15_CLP.2	15_CLP.2-2	0.911303
15_CLP.2	15_CLP.2-3	0.91061
15_CLP.2	15_CLP.2-4	0.905521
15_CLP.2	15_CLP.2-5	0.863151
05_CMP.LMPP	05_CMP.LMPP-1	0.877536
05_CMP.LMPP	05_CMP.LMPP-2	0.954585
05_CMP.LMPP	05_CMP.LMPP-3	0.923933
05_CMP.LMPP	05_CMP.LMPP-4	0.921325
05_CMP.LMPP	05_CMP.LMPP-5	0.914686
16_Pre.B	16_Pre.B-1	0.603167
16_Pre.B	16_Pre.B-2	0.61961
16_Pre.B	16_Pre.B-3	0.644185
16_Pre.B	16_Pre.B-4	0.638365
16_Pre.B	16_Pre.B-5	0.663703
08_GMP.Neut	08_GMP.Neut-1	0.826214
08_GMP.Neut	08_GMP.Neut-2	0.80033
08_GMP.Neut	08_GMP.Neut-3	0.801682
08_GMP.Neut	08_GMP.Neut-4	0.846029
08_GMP.Neut	08_GMP.Neut-5	0.882653
01_HSC	01_HSC-1	0.978347
01_HSC	01_HSC-2	0.985087
01_HSC	01_HSC-3	0.975508
01_HSC	01_HSC-4	1
01_HSC	01_HSC-5	0.986852
10_cDC	10_cDC-1	0.547526
10_cDC	10_cDC-2	0.53509
10_cDC	10_cDC-3	0.519571
10_cDC	10_cDC-4	0.491466
10_cDC	10_cDC-5	0.530022
04_Early.Baso	04_Early.Baso-1	0.739748
04_Early.Baso	04_Early.Baso-2	0.76239
04_Early.Baso	04_Early.Baso-3	0.780662
04_Early.Baso	04_Early.Baso-4	0.757516
04_Early.Baso	04_Early.Baso-5	0.750887
09_pDC	09_pDC-1	0.672365
09_pDC	09_pDC-2	0.680897
09_pDC	09_pDC-3	0.639187
09_pDC	09_pDC-4	0.668028
09_pDC	09_pDC-5	0.661913
18_Plasma	18_Plasma-1	0.30223
18_Plasma	18_Plasma-2	0.30223
18_Plasma	18_Plasma-3	0.30223
18_Plasma	18_Plasma-4	0.30223
18_Plasma	18_Plasma-5	0.30223

## Sheet: S2
Cell type	Pseudoreplicate	EpiCHAOS score
Caudal_epiblast	Caudal_epiblast-1	0.841145
Caudal_epiblast	Caudal_epiblast-2	0.882279
Caudal_epiblast	Caudal_epiblast-3	0.879727
Caudal_epiblast	Caudal_epiblast-4	0.827811
Caudal_epiblast	Caudal_epiblast-5	0.86137
ExE_endoderm	ExE_endoderm-1	0.68742
ExE_endoderm	ExE_endoderm-2	0.713031
ExE_endoderm	ExE_endoderm-3	0.709609
ExE_endoderm	ExE_endoderm-4	0.710359
ExE_endoderm	ExE_endoderm-5	0.662385
Gut	Gut-1	0.787946
Gut	Gut-2	0.828358
Gut	Gut-3	0.782805
Gut	Gut-4	0.794787
Gut	Gut-5	0.792779
Mesenchyme	Mesenchyme-1	0.722746
Mesenchyme	Mesenchyme-2	0.695164
Mesenchyme	Mesenchyme-3	0.727877
Mesenchyme	Mesenchyme-4	0.744607
Mesenchyme	Mesenchyme-5	0.735687
Primitive_Streak	Primitive_Streak-1	0.990524
Primitive_Streak	Primitive_Streak-2	0.972104
Primitive_Streak	Primitive_Streak-3	0.961886
Primitive_Streak	Primitive_Streak-4	0.951292
Primitive_Streak	Primitive_Streak-5	0.961578
Epiblast	Epiblast-1	0.890419
Epiblast	Epiblast-2	0.872505
Epiblast	Epiblast-3	0.854176
Epiblast	Epiblast-4	0.880756
Epiblast	Epiblast-5	0.870084
ExE_ectoderm	ExE_ectoderm-1	0.805217
ExE_ectoderm	ExE_ectoderm-2	0.801939
ExE_ectoderm	ExE_ectoderm-3	0.803433
ExE_ectoderm	ExE_ectoderm-4	0.840185
ExE_ectoderm	ExE_ectoderm-5	0.788136
Surface_ectoderm	Surface_ectoderm-1	0.828544
Surface_ectoderm	Surface_ectoderm-2	0.765765
Surface_ectoderm	Surface_ectoderm-3	0.806394
Surface_ectoderm	Surface_ectoderm-4	0.769511
Surface_ectoderm	Surface_ectoderm-5	0.826465
Anterior_Primitive_Streak	Anterior_Primitive_Streak-1	1
Anterior_Primitive_Streak	Anterior_Primitive_Streak-2	0.980451
Anterior_Primitive_Streak	Anterior_Primitive_Streak-3	0.968633
Anterior_Primitive_Streak	Anterior_Primitive_Streak-4	0.983448
Anterior_Primitive_Streak	Anterior_Primitive_Streak-5	0.980634
Nascent_mesoderm	Nascent_mesoderm-1	0.948045
Nascent_mesoderm	Nascent_mesoderm-2	0.919732
Nascent_mesoderm	Nascent_mesoderm-3	0.933943
Nascent_mesoderm	Nascent_mesoderm-4	0.954538
Nascent_mesoderm	Nascent_mesoderm-5	0.959718
Forebrain_Midbrain_Hindbrain	Forebrain_Midbrain_Hindbrain-1	0.836557
Forebrain_Midbrain_Hindbrain	Forebrain_Midbrain_Hindbrain-2	0.776788
Forebrain_Midbrain_Hindbrain	Forebrain_Midbrain_Hindbrain-3	0.752162
Forebrain_Midbrain_Hindbrain	Forebrain_Midbrain_Hindbrain-4	0.740827
Forebrain_Midbrain_Hindbrain	Forebrain_Midbrain_Hindbrain-5	0.731246
Rostral_neurectoderm	Rostral_neurectoderm-1	0.923345
Rostral_neurectoderm	Rostral_neurectoderm-2	0.925275
Rostral_neurectoderm	Rostral_neurectoderm-3	0.9127
Rostral_neurectoderm	Rostral_neurectoderm-4	0.912162
Rostral_neurectoderm	Rostral_neurectoderm-5	0.899807
Haematoendothelial_progenitors	Haematoendothelial_progenitors-1	0.843306
Haematoendothelial_progenitors	Haematoendothelial_progenitors-2	0.851241
Haematoendothelial_progenitors	Haematoendothelial_progenitors-3	0.852269
Haematoendothelial_progenitors	Haematoendothelial_progenitors-4	0.844746
Haematoendothelial_progenitors	Haematoendothelial_progenitors-5	0.880773
Somitic_mesoderm	Somitic_mesoderm-1	0.769831
Somitic_mesoderm	Somitic_mesoderm-2	0.774811
Somitic_mesoderm	Somitic_mesoderm-3	0.776451
Somitic_mesoderm	Somitic_mesoderm-4	0.743888
Somitic_mesoderm	Somitic_mesoderm-5	0.775439
Parietal_endoderm	Parietal_endoderm-1	0.46195
Parietal_endoderm	Parietal_endoderm-2	0.443093
Parietal_endoderm	Parietal_endoderm-3	0.485783
Parietal_endoderm	Parietal_endoderm-4	0.398902
Parietal_endoderm	Parietal_endoderm-5	0.450529
ExE_mesoderm	ExE_mesoderm-1	0.751665
ExE_mesoderm	ExE_mesoderm-2	0.747189
ExE_mesoderm	ExE_mesoderm-3	0.737725
ExE_mesoderm	ExE_mesoderm-4	0.72135
ExE_mesoderm	ExE_mesoderm-5	0.752016
Intermediate_mesoderm	Intermediate_mesoderm-1	0.820234
Intermediate_mesoderm	Intermediate_mesoderm-2	0.763349
Intermediate_mesoderm	Intermediate_mesoderm-3	0.779472
Intermediate_mesoderm	Intermediate_mesoderm-4	0.823316
Intermediate_mesoderm	Intermediate_mesoderm-5	0.818393
Def._endoderm	Def._endoderm-1	0.908952
Def._endoderm	Def._endoderm-2	0.948341
Def._endoderm	Def._endoderm-3	0.91665
Def._endoderm	Def._endoderm-4	0.902942
Def._endoderm	Def._endoderm-5	0.916617
Visceral_endoderm	Visceral_endoderm-1	0.855422
Visceral_endoderm	Visceral_endoderm-2	0.87409
Visceral_endoderm	Visceral_endoderm-3	0.881336
Visceral_endoderm	Visceral_endoderm-4	0.876635
Visceral_endoderm	Visceral_endoderm-5	0.894576
Notochord	Notochord-1	0.886414
Notochord	Notochord-2	0.900994
Notochord	Notochord-3	0.886709
Notochord	Notochord-4	0.874864
Notochord	Notochord-5	0.890544
Mixed_mesoderm	Mixed_mesoderm-1	0.924048
Mixed_mesoderm	Mixed_mesoderm-2	0.953819
Mixed_mesoderm	Mixed_mesoderm-3	0.940246
Mixed_mesoderm	Mixed_mesoderm-4	0.927284
Mixed_mesoderm	Mixed_mesoderm-5	0.918815
Paraxial_mesoderm	Paraxial_mesoderm-1	0.761384
Paraxial_mesoderm	Paraxial_mesoderm-2	0.703461
Paraxial_mesoderm	Paraxial_mesoderm-3	0.751633
Paraxial_mesoderm	Paraxial_mesoderm-4	0.73426
Paraxial_mesoderm	Paraxial_mesoderm-5	0.784971
Blood_progenitors_1	Blood_progenitors_1-1	0.864013
Blood_progenitors_1	Blood_progenitors_1-2	0.850974
Blood_progenitors_1	Blood_progenitors_1-3	0.813638
Blood_progenitors_1	Blood_progenitors_1-4	0.873583
Blood_progenitors_1	Blood_progenitors_1-5	0.870115
Spinal_cord	Spinal_cord-1	0.73124
Spinal_cord	Spinal_cord-2	0.71931
Spinal_cord	Spinal_cord-3	0.74902
Spinal_cord	Spinal_cord-4	0.697893
Spinal_cord	Spinal_cord-5	0.704222
Blood_progenitors_2	Blood_progenitors_2-1	0.743705
Blood_progenitors_2	Blood_progenitors_2-2	0.726605
Blood_progenitors_2	Blood_progenitors_2-3	0.73781
Blood_progenitors_2	Blood_progenitors_2-4	0.779134
Blood_progenitors_2	Blood_progenitors_2-5	0.755026
Pharyngeal_mesoderm	Pharyngeal_mesoderm-1	0.790283
Pharyngeal_mesoderm	Pharyngeal_mesoderm-2	0.797834
Pharyngeal_mesoderm	Pharyngeal_mesoderm-3	0.784254
Pharyngeal_mesoderm	Pharyngeal_mesoderm-4	0.77041
Pharyngeal_mesoderm	Pharyngeal_mesoderm-5	0.761357
PGC	PGC-1	0.955411
PGC	PGC-2	0.955411
PGC	PGC-3	0.955411
PGC	PGC-4	0.955411
PGC	PGC-5	0.955411
Caudal_Mesoderm	Caudal_Mesoderm-1	0.755392
Caudal_Mesoderm	Caudal_Mesoderm-2	0.759181
Caudal_Mesoderm	Caudal_Mesoderm-3	0.709318
Caudal_Mesoderm	Caudal_Mesoderm-4	0.767471
Caudal_Mesoderm	Caudal_Mesoderm-5	0.743216
Endothelium	Endothelium-1	0.709948
Endothelium	Endothelium-2	0.740402
Endothelium	Endothelium-3	0.743752
Endothelium	Endothelium-4	0.715594
Endothelium	Endothelium-5	0.763358
Allantois	Allantois-1	0.756596
Allantois	Allantois-2	0.781569
Allantois	Allantois-3	0.722627
Allantois	Allantois-4	0.739837
Allantois	Allantois-5	0.748263
Neural_crest	Neural_crest-1	0.749556
Neural_crest	Neural_crest-2	0.752988
Neural_crest	Neural_crest-3	0.8122
Neural_crest	Neural_crest-4	0.752735
Neural_crest	Neural_crest-5	0.736089
NMP	NMP-1	0.698639
NMP	NMP-2	0.752711
NMP	NMP-3	0.776587
NMP	NMP-4	0.765831
NMP	NMP-5	0.741758
Cardiomyocytes	Cardiomyocytes-1	0.725118
Cardiomyocytes	Cardiomyocytes-2	0.754596
Cardiomyocytes	Cardiomyocytes-3	0.709573
Cardiomyocytes	Cardiomyocytes-4	0.731536
Cardiomyocytes	Cardiomyocytes-5	0.746261
Erythroid1	Erythroid1-1	0.420953
Erythroid1	Erythroid1-2	0.444986
Erythroid1	Erythroid1-3	0.48642
Erythroid1	Erythroid1-4	0.42601
Erythroid1	Erythroid1-5	0.453486
Erythroid2	Erythroid2-1	0.109485
Erythroid2	Erythroid2-2	0.162183
Erythroid2	Erythroid2-3	0.193827
Erythroid2	Erythroid2-4	0.222898
Erythroid2	Erythroid2-5	0.151477
Erythroid3	Erythroid3-1	0.116388
Erythroid3	Erythroid3-2	0.0690256
Erythroid3	Erythroid3-3	0
Erythroid3	Erythroid3-4	0.0544596
Erythroid3	Erythroid3-5	0.0703083

## Sheet: S3
Tissue type	Pseudoreplicate	EpiCHAOS score
Midgut prim.	Midgut prim.-1	0.514884
Midgut prim.	Midgut prim.-2	0.460554
Midgut prim.	Midgut prim.-3	0.436109
Midgut prim.	Midgut prim.-4	0.41289
Midgut prim.	Midgut prim.-5	0.523597
Muscle prim.	Muscle prim.-1	0.460501
Muscle prim.	Muscle prim.-2	0.478471
Muscle prim.	Muscle prim.-3	0.441479
Muscle prim.	Muscle prim.-4	0.547292
Muscle prim.	Muscle prim.-5	0.452442
Head ectoderm prim.	Head ectoderm prim.-1	0.539869
Head ectoderm prim.	Head ectoderm prim.-2	0.518381
Head ectoderm prim.	Head ectoderm prim.-3	0.4844
Head ectoderm prim.	Head ectoderm prim.-4	0.481255
Head ectoderm prim.	Head ectoderm prim.-5	0.611622
Hindgut prim.	Hindgut prim.-1	0.563224
Hindgut prim.	Hindgut prim.-2	0.483794
Hindgut prim.	Hindgut prim.-3	0.490463
Hindgut prim.	Hindgut prim.-4	0.520557
Hindgut prim.	Hindgut prim.-5	0.600876
Somatic muscle	Somatic muscle-1	0.320176
Somatic muscle	Somatic muscle-2	0.496264
Somatic muscle	Somatic muscle-3	0.443826
Somatic muscle	Somatic muscle-4	0.566567
Somatic muscle	Somatic muscle-5	0.38486
Head ectoderm	Head ectoderm-1	0.584302
Head ectoderm	Head ectoderm-2	0.649825
Head ectoderm	Head ectoderm-3	0.663566
Head ectoderm	Head ectoderm-4	0.573482
Head ectoderm	Head ectoderm-5	0.543756
Fat body	Fat body-1	0.339168
Fat body	Fat body-2	0.42081
Fat body	Fat body-3	0.417275
Fat body	Fat body-4	0.304764
Fat body	Fat body-5	0.339071
Unknown	Unknown-1	0.851416
Unknown	Unknown-2	0.867612
Unknown	Unknown-3	0.897216
Unknown	Unknown-4	0.825751
Unknown	Unknown-5	0.812694
Ectoderm anlage	Ectoderm anlage-1	0.607857
Ectoderm anlage	Ectoderm anlage-2	0.581962
Ectoderm anlage	Ectoderm anlage-3	0.644216
Ectoderm anlage	Ectoderm anlage-4	0.511635
Ectoderm anlage	Ectoderm anlage-5	0.57423
Epidermis prim.	Epidermis prim.-1	0.322297
Epidermis prim.	Epidermis prim.-2	0.56438
Epidermis prim.	Epidermis prim.-3	0.403685
Epidermis prim.	Epidermis prim.-4	0.326703
Epidermis prim.	Epidermis prim.-5	0.359568
Epidermis	Epidermis-1	0.56557
Epidermis	Epidermis-2	0.537208
Epidermis	Epidermis-3	0.524108
Epidermis	Epidermis-4	0.491316
Epidermis	Epidermis-5	0.534264
Plasmatocytes	Plasmatocytes-1	0.300759
Plasmatocytes	Plasmatocytes-2	0.400345
Plasmatocytes	Plasmatocytes-3	0.358726
Plasmatocytes	Plasmatocytes-4	0.438263
Plasmatocytes	Plasmatocytes-5	0.393454
Ventral nerve cord prim.	Ventral nerve cord prim.-1	0.407542
Ventral nerve cord prim.	Ventral nerve cord prim.-2	0.5828
Ventral nerve cord prim.	Ventral nerve cord prim.-3	0.448305
Ventral nerve cord prim.	Ventral nerve cord prim.-4	0.503566
Ventral nerve cord prim.	Ventral nerve cord prim.-5	0.417359
Midgut	Midgut-1	0.287534
Midgut	Midgut-2	0.308593
Midgut	Midgut-3	0.366877
Midgut	Midgut-4	0.264906
Midgut	Midgut-5	0.220588
Blastoderm	Blastoderm-1	0.688554
Blastoderm	Blastoderm-2	0.718266
Blastoderm	Blastoderm-3	0.706343
Blastoderm	Blastoderm-4	0.720983
Blastoderm	Blastoderm-5	0.768596
Amnioserosa	Amnioserosa-1	0.495923
Amnioserosa	Amnioserosa-2	0.520064
Amnioserosa	Amnioserosa-3	0.483024
Amnioserosa	Amnioserosa-4	0.506046
Amnioserosa	Amnioserosa-5	0.578209
Yolk	Yolk-1	0.409128
Yolk	Yolk-2	0.462632
Yolk	Yolk-3	0.431201
Yolk	Yolk-4	0.456772
Yolk	Yolk-5	0.49157
Hindgut	Hindgut-1	0.655459
Hindgut	Hindgut-2	0.691592
Hindgut	Hindgut-3	0.60129
Hindgut	Hindgut-4	0.499246
Hindgut	Hindgut-5	0.578848
Tracheal system	Tracheal system-1	0.557723
Tracheal system	Tracheal system-2	0.654959
Tracheal system	Tracheal system-3	0.686614
Tracheal system	Tracheal system-4	0.740079
Tracheal system	Tracheal system-5	0.544137
Visceral muscle	Visceral muscle-1	0.398001
Visceral muscle	Visceral muscle-2	0.536475
Visceral muscle	Visceral muscle-3	0.51244
Visceral muscle	Visceral muscle-4	0.453704
Visceral muscle	Visceral muscle-5	0.526004
Mesectoderm anlage	Mesectoderm anlage-1	0.526087
Mesectoderm anlage	Mesectoderm anlage-2	0.459221
Mesectoderm anlage	Mesectoderm anlage-3	0.397897
Mesectoderm anlage	Mesectoderm anlage-4	0.532925
Mesectoderm anlage	Mesectoderm anlage-5	0.351104
Malpighian tubule	Malpighian tubule-1	0.562556
Malpighian tubule	Malpighian tubule-2	0.356569
Malpighian tubule	Malpighian tubule-3	0.398546
Malpighian tubule	Malpighian tubule-4	0.199113
Malpighian tubule	Malpighian tubule-5	0.253368
Ventral nerve cord	Ventral nerve cord-1	0.613029
Ventral nerve cord	Ventral nerve cord-2	0.719881
Ventral nerve cord	Ventral nerve cord-3	0.497994
Ventral nerve cord	Ventral nerve cord-4	0.639763
Ventral nerve cord	Ventral nerve cord-5	0.591787
Pharnyx	Pharnyx-1	0.756757
Pharnyx	Pharnyx-2	0.624745
Pharnyx	Pharnyx-3	0.677987
Pharnyx	Pharnyx-4	0.586783
Pharnyx	Pharnyx-5	0.628977
Neural	Neural-1	0.934266
Neural	Neural-2	0.835635
Neural	Neural-3	0.910429
Neural	Neural-4	0.871079
Neural	Neural-5	0.914045
Foregut prim.	Foregut prim.-1	0.369314
Foregut prim.	Foregut prim.-2	0.444914
Foregut prim.	Foregut prim.-3	0.5287
Foregut prim.	Foregut prim.-4	0.523348
Foregut prim.	Foregut prim.-5	0.561058
Germ cell	Germ cell-1	0.799034
Germ cell	Germ cell-2	0.800275
Germ cell	Germ cell-3	0.825162
Germ cell	Germ cell-4	0.862665
Germ cell	Germ cell-5	0.822849
Salivary gland	Salivary gland-1	0.182636
Salivary gland	Salivary gland-2	0.251125
Salivary gland	Salivary gland-3	0
Salivary gland	Salivary gland-4	0.135804
Salivary gland	Salivary gland-5	0.289401
Glia	Glia-1	0.536441
Glia	Glia-2	0.510035
Glia	Glia-3	0.521314
Glia	Glia-4	0.467507
Glia	Glia-5	0.421678
Brain	Brain-1	0.415509
Brain	Brain-2	0.521015
Brain	Brain-3	0.415002
Brain	Brain-4	0.503329
Brain	Brain-5	0.465347
PNS & sense	PNS & sense-1	0.864611
PNS & sense	PNS & sense-2	0.873278
PNS & sense	PNS & sense-3	0.810901
PNS & sense	PNS & sense-4	0.763142
PNS & sense	PNS & sense-5	1
Mesoderm anlage	Mesoderm anlage-1	0.672623
Mesoderm anlage	Mesoderm anlage-2	0.693695
Mesoderm anlage	Mesoderm anlage-3	0.669483
Mesoderm anlage	Mesoderm anlage-4	0.664788
Mesoderm anlage	Mesoderm anlage-5	0.676138
Endoderm anlage	Endoderm anlage-1	0.602324
Endoderm anlage	Endoderm anlage-2	0.612414
Endoderm anlage	Endoderm anlage-3	0.672633
Endoderm anlage	Endoderm anlage-4	0.687783
Endoderm anlage	Endoderm anlage-5	0.608508
Tracheal system prim.	Tracheal system prim.-1	0.360844
Tracheal system prim.	Tracheal system prim.-2	0.488976
Tracheal system prim.	Tracheal system prim.-3	0.567295
Tracheal system prim.	Tracheal system prim.-4	0.510948
Tracheal system prim.	Tracheal system prim.-5	0.557701
Ventral midline	Ventral midline-1	0.52098
Ventral midline	Ventral midline-2	0.648152
Ventral midline	Ventral midline-3	0.601507
Ventral midline	Ventral midline-4	0.495535
Ventral midline	Ventral midline-5	0.551697
Amnioserosa anlage	Amnioserosa anlage-1	0.7123
Amnioserosa anlage	Amnioserosa anlage-2	0.696556
Amnioserosa anlage	Amnioserosa anlage-3	0.710492
Amnioserosa anlage	Amnioserosa anlage-4	0.641098
Amnioserosa anlage	Amnioserosa anlage-5	0.684153
Brain prim.	Brain prim.-1	0.360629
Brain prim.	Brain prim.-2	0.502894
Brain prim.	Brain prim.-3	0.336855
Brain prim.	Brain prim.-4	0.439151
Brain prim.	Brain prim.-5	0.476791
Proventriculus	Proventriculus-1	0.224022
Proventriculus	Proventriculus-2	0.210898
Proventriculus	Proventriculus-3	0.224575
Proventriculus	Proventriculus-4	0.228571
Proventriculus	Proventriculus-5	0.219125

## Sheet: S4
Tissue	epiCHAOS score
cerebellum	1
placenta	0.989735
heart	0.825679
cerebrum	0.696203
intestine	0.690158
stomach	0.688064
lung	0.681694
pancreas	0.654928
muscle	0.644351
eye	0.558923
liver	0.555668
kidney	0.526144
spleen	0.472408
adrenal	0.453516
thymus	0

## Sheet: S5
Cell type	Tissue	epiCHAOS score
Syncytiotrophoblast and villous cytotrophoblasts?	placenta	1
Eye_Unknown.6	eye	0.975102
Epithelial cells	stomach	0.902817
Pancreas_Unknown.1	pancreas	0.881724
Inhibitory interneurons?	cerebellum	0.864521
Skeletal muscle cells?	muscle	0.81315
IGFBP1_DKK1 positive cells	placenta	0.807948
Granule neurons	cerebellum	0.794302
Purkinje neurons	cerebellum	0.787572
Trophoblast giant cells	placenta	0.769969
Vascular endothelial cells	cerebrum	0.749142
Astrocytes	cerebellum	0.742271
Excitatory neurons	cerebrum	0.739613
Stromal cells	heart	0.738992
Lymphoid cells	placenta	0.735183
Cerebrum_Unknown.3	cerebrum	0.733682
Schwann cells	heart	0.728998
Heart_Unknown.10	heart	0.727679
Lymphatic endothelial cells	heart	0.727523
ELF3_AGBL2 positive cells?	heart	0.726116
Intestine_Unknown.8	intestine	0.723877
Endocardial cells	heart	0.720899
Vascular endothelial cells	heart	0.71664
Stromal cells?	kidney	0.715917
Kidney_Unknown.7	kidney	0.715771
Inhibitory neurons	cerebrum	0.713577
Epicardial fat cells	heart	0.712359
Lymphoid cells	heart	0.71092
Limbic system neurons	cerebrum	0.71024
Stromal cells	intestine	0.707509
Smooth muscle cells	heart	0.706844
PAEP_MECOM positive cells	placenta	0.705551
Erythroblasts	heart	0.701544
Myeloid cells	heart	0.700894
Syncytiotrophoblasts and villous cytotrophoblasts	placenta	0.700878
Lymphoid/Myeloid cells	pancreas	0.695422
Hematopoietic stem cells	liver	0.695061
Vascular endothelial cells	intestine	0.69412
SKOR2_NPSR1 positive cells	cerebrum	0.691285
Retinal progenitors and Muller glia	eye	0.690705
Cardiomyocytes	heart	0.688196
Vascular endothelial cells	stomach	0.686529
Stellate cells	liver	0.681709
Vascular endothelial cells	thymus	0.680444
Intestine_Unknown.4	intestine	0.678192
Intestinal epithelial cells	intestine	0.674891
Ureteric bud cells	kidney	0.674766
Stromal cells?	eye	0.673207
Vascular endothelial cells	placenta	0.672361
Stromal cells	placenta	0.672349
Lymphatic endothelial cells	intestine	0.670335
ENS neurons	intestine	0.66786
Lymphoid cells	liver	0.666476
Lymphoid and Myeloid cells	muscle	0.666175
Myeloid cells	kidney	0.665123
Parietal and chief cells	stomach	0.665121
Astrocytes/Oligodendrocytes	cerebrum	0.664997
Horizontal cells/Amacrine cells?	eye	0.664103
Astrocytes	cerebrum	0.663437
Myeloid cells	placenta	0.662956
Stromal cells	pancreas	0.661995
Erythroblasts	placenta	0.654723
Metanephric cells	kidney	0.648362
ENS glia	stomach	0.646043
Stromal cells	stomach	0.645982
Myeloid cells	intestine	0.640526
Vascular endothelial cells?	eye	0.639381
Retinal pigment cells	eye	0.63879
Ganglion cells	eye	0.632432
Vascular endothelial cells	liver	0.630713
Myeloid cells	liver	0.630248
ENS neurons?	stomach	0.628344
Mesothelial cells	intestine	0.625871
Lymphoid cells	intestine	0.624875
ENS glia	intestine	0.623033
Chromaffin cells	intestine	0.62114
Vascular endothelial cells	pancreas	0.61889
Megakaryocytes	liver	0.618833
Stromal cells	muscle	0.617641
Mesangial cells	kidney	0.614086
Mesangial cells?	kidney	0.613684
Neuroendocrine cells	lung	0.609522
Megakaryocytes?	adrenal	0.599006
Satellite cells	muscle	0.599
Muscle_Unknown.7	muscle	0.595527
Goblet cells	stomach	0.59363
Stromal cells	spleen	0.592369
Erythroblasts	liver	0.590064
Schwann cells	adrenal	0.58531
Islet endocrine cells	pancreas	0.583964
Stromal cells?	muscle	0.583561
Photoreceptor cells	eye	0.576465
Extravillous trophoblasts	placenta	0.575932
Smooth muscle cells	placenta	0.575206
Smooth muscle cells	intestine	0.575119
Hepatoblasts	liver	0.564514
Lymphatic endothelial cells	lung	0.562301
Vascular endothelial cells	kidney	0.551746
Acinar cells	pancreas	0.547433
Myeloid cells	spleen	0.544677
Smooth muscle cells	muscle	0.537905
Vascular endothelial cells	spleen	0.515791
Ductal cells	pancreas	0.501712
Vascular endothelial cells	muscle	0.494403
Kidney_Unknown.14	kidney	0.493907
Myeloid cells	lung	0.492378
Schwann cells	muscle	0.489567
Cardiomyocytes/Vascular endothelial cells	heart	0.485295
Lymphoid cells	lung	0.481109
Megakaryocytes	spleen	0.468702
Stromal cells	adrenal	0.449365
Thymic epithelial cells	thymus	0.43047
Myeloid cells	adrenal	0.423623
Sympathoblasts	adrenal	0.421976
Skeletal muscle cells	muscle	0.418428
Stromal cells	lung	0.404402
Erythroblasts	adrenal	0.400032
Vascular endothelial cells	adrenal	0.388878
Antigen presenting cells	thymus	0.388278
Bronchiolar and alveolar epithelial cells	lung	0.357561
Megakaryocytes	lung	0.356762
Adrenocortical cells	adrenal	0.312523
Chromaffin cells	adrenal	0.254532
Vascular endothelial cells	lung	0.253436
Ciliated epithelial cells	lung	0.175045
Thymocytes	thymus	0

## Sheet: S6
Cell type	cytoTRACE (mean)
Early Eryth	950
CMP LMPP	943
CLP 1	907.5
HSC	900
Early Baso	886
GMP Neut	877
pDC	854
CLP 2	844
Late Eryth	815
Pre B	799
Plasma	796
GMP	771
cDC	765
CD16 Mono	701
B	648
CD14 Mono 2	592
CD14 Mono 1	554
Unk	455
Unk	426
NK	305
CD4 M	303
CD8 EM	203
CD8 N	200
CD4 N1	178
CD8 CM	160
CD4 N2	126

## Sheet: S7
Molecular Signature	Pearson R	P-value
MORF_PTPRR	0.905419	4.06353e-08
GSE32533_MIR17_KO_VS_MIR17_OVEREXPRESS_ACT_CD4_TCELL_UP	0.884978	2.18918e-07
GOBP_DETECTION_OF_STIMULUS	0.856417	1.44543e-06
GSE21774_CD62L_POS_CD56_DIM_VS_CD62L_NEG_CD56_DIM_NK_CELL_UP	0.85352	1.71102e-06
GATA6_01	0.837586	4.07622e-06
SRPK2_TARGET_GENES	0.83436	4.80515e-06
TCTATGA_MIR376A_MIR376B	0.833955	4.90439e-06
GOBP_REGULATION_OF_BMP_SIGNALING_PATHWAY	0.831197	5.62765e-06
GSE16266_LPS_VS_HEATSHOCK_AND_LPS_STIM_MEF_UP	0.830055	5.95338e-06
GSE40274_CTRL_VS_FOXP3_AND_SATB1_TRANSDUCED_ACTIVATED_CD4_TCELL_DN	0.829828	6.02023e-06
HP_HYPEREXTENSIBLE_SKIN	0.818262	1.04021e-05
GSE20366_CD103_POS_VS_NEG_TREG_KLRG1NEG_DN	0.817532	1.07535e-05
HP_SYNOSTOSIS_INVOLVING_BONES_OF_THE_HAND	0.81564	1.17131e-05
MIR7113_5P	0.815319	1.18831e-05
chr2q34	0.815274	1.1907e-05
MANNO_MIDBRAIN_NEUROTYPES_HRGL2B	0.81416	1.25146e-05
HP_APLASIA_HYPOPLASIA_OF_THE_PHALANGES_OF_THE_HAND	0.811658	1.39784e-05
DESCARTES_MAIN_FETAL_BIPOLAR_CELLS	0.810383	1.47796e-05
KEGG_CYTOKINE_CYTOKINE_RECEPTOR_INTERACTION	0.807702	1.65956e-05
GOBP_REGULATION_OF_BONE_REMODELING	0.807481	1.67532e-05
HP_APLASIA_HYPOPLASIA_INVOLVING_BONES_OF_THE_THORAX	0.806059	1.78011e-05
GOBP_POSITIVE_REGULATION_OF_PHOSPHOLIPID_BIOSYNTHETIC_PROCESS	0.805269	1.8408e-05
MIR3617_3P	0.804326	1.91547e-05
GCM_AQP4	0.803498	1.98321e-05
MIKKELSEN_MCV6_ICP_WITH_H3K4ME3_AND_H3K27ME3	0.802657	2.05414e-05
STAMBOLSKY_RESPONSE_TO_VITAMIN_D3_UP	0.800919	2.20772e-05
GOBP_REGULATION_OF_TISSUE_REMODELING	0.800148	2.27899e-05
KORKOLA_EMBRYONIC_CARCINOMA_VS_SEMINOMA_DN	0.798938	2.39486e-05
GSE13229_MATURE_VS_INTMATURE_NKCELL_UP	0.798849	2.40353e-05
HP_ABNORMAL_CHOROID_MORPHOLOGY	0.798738	2.41442e-05
MIR4756_5P	0.798021	2.48591e-05
MIR4739	0.795482	2.75415e-05
HP_SUBARACHNOID_HEMORRHAGE	0.795334	2.77056e-05
GOBP_NEGATIVE_REGULATION_OF_BMP_SIGNALING_PATHWAY	0.794195	2.89945e-05
GOBP_REGULATION_OF_CARDIAC_MUSCLE_CELL_PROLIFERATION	0.792839	3.05961e-05
GOCC_FILOPODIUM_MEMBRANE	0.791669	3.20392e-05
MIR6818_3P	0.791507	3.22434e-05
MIR1321	0.791285	3.25242e-05
FAN_EMBRYONIC_CTX_BIG_GROUPS_GLIAL	0.791176	3.26634e-05
WEST_ADRENOCORTICAL_TUMOR_MARKERS_DN	0.790936	3.29726e-05
HP_ABNORMAL_DISTAL_PHALANX_MORPHOLOGY_OF_FINGER	0.790642	3.33528e-05
REACTOME_HEPARAN_SULFATE_HEPARIN_HS_GAG_METABOLISM	0.790322	3.37727e-05
GSE24634_IL4_VS_CTRL_TREATED_NAIVE_CD4_TCELL_DAY5_UP	0.788605	3.60996e-05
ZHOU_INFLAMMATORY_RESPONSE_FIMA_UP	0.788187	3.66862e-05
TGCCAAR_NF1_Q6	0.787577	3.75576e-05
RODRIGUES_THYROID_CARCINOMA_DN	0.785879	4.00773e-05
HP_ABNORMAL_EXTERNAL_GENITALIA	0.785791	4.0213e-05
GOBP_REGULATION_OF_ARTERY_MORPHOGENESIS	0.785556	4.05741e-05
MIR8062	0.785448	4.07399e-05
GOBP_CHOLESTEROL_STORAGE	0.785223	4.10898e-05
GOBP_REGULATION_OF_OSTEOBLAST_DIFFERENTIATION	0.784824	4.17157e-05
HP_ABNORMALITY_OF_THE_FIRST_METATARSAL_BONE	0.783677	4.35621e-05
CSR_LATE_UP.V1_DN	0.783	4.46849e-05
AACTTT_UNKNOWN	0.782589	4.53786e-05
GOBP_NEGATIVE_REGULATION_OF_CARDIAC_MUSCLE_CELL_PROLIFERATION	0.782419	4.56693e-05
MODULE_459	0.781846	4.66576e-05
HP_WIDE_ANTERIOR_FONTANEL	0.781614	4.70613e-05
GSE1112_HY_CD8AB_VS_HY_CD8AA_THYMOCYTE_RTOC_CULTURE_DN	0.781477	4.73032e-05
HP_ABNORMALITY_OF_THE_ALVEOLAR_RIDGES	0.780739	4.86173e-05
GSE7568_CTRL_VS_3H_TGFB_TREATED_MACROPHAGES_WITH_IL4_AND_DEXAMETHASONE_UP	0.780617	4.88381e-05
MIR654_3P	0.780606	4.88578e-05
HP_CUTANEOUS_SYNDACTYLY	0.77991	5.01325e-05
MANNO_MIDBRAIN_NEUROTYPES_HRGL2A	0.778855	5.21195e-05
GOBP_METAL_ION_EXPORT	0.778833	5.21622e-05
WP_PLATELETMEDIATED_INTERACTIONS_WITH_VASCULAR_AND_CIRCULATING_CELLS	0.77881	5.22048e-05
GOBP_ACTIN_FILAMENT_BASED_MOVEMENT	0.778448	5.29034e-05
GSE12366_NAIVE_VS_MEMORY_BCELL_DN	0.778446	5.2908e-05
GOBP_REGULATION_OF_HEPATOCYTE_PROLIFERATION	0.778287	5.32168e-05
MIR671_5P	0.778038	5.37034e-05
GOBP_REGULATION_OF_WNT_SIGNALING_PATHWAY_PLANAR_CELL_POLARITY_PATHWAY	0.778032	5.37162e-05
GSE5589_WT_VS_IL6_KO_LPS_AND_IL10_STIM_MACROPHAGE_180MIN_UP	0.777329	5.51135e-05
HP_ABSENT_TOE	0.775909	5.80311e-05
GSE45382_UNTREATED_VS_TGFB_TREATED_MACROPHAGES_UP	0.774453	6.11578e-05
HP_ABNORMALITY_OF_DENTAL_ERUPTION	0.77354	6.31926e-05
GOBP_CELLULAR_RESPONSE_TO_PROSTAGLANDIN_E_STIMULUS	0.773115	6.41615e-05
GOBP_MESENCHYMAL_STEM_CELL_DIFFERENTIATION	0.772938	6.45665e-05
MORF_MAGEA8	0.772826	6.48259e-05
YATTNATC_UNKNOWN	0.77272	6.50712e-05
LET_7A_2_3P	0.77252	6.55369e-05
LET_7G_3P	0.77252	6.55369e-05
GOBP_CELLULAR_RESPONSE_TO_PROSTAGLANDIN_STIMULUS	0.772396	6.5825e-05
MORF_CTSB	0.772379	6.58665e-05
HP_ABNORMALITY_OF_THE_RIBS	0.771446	6.8082e-05
MANNO_MIDBRAIN_NEUROTYPES_HRGL3	0.770507	7.03797e-05
GOCC_CELL_SURFACE	0.769615	7.26204e-05
GOBP_GRANULOCYTE_MIGRATION	0.769518	7.28684e-05
chr2q36	0.768793	7.47429e-05
HP_UPPER_EXTREMITY_JOINT_DISLOCATION	0.768549	7.53815e-05
MIR4469	0.768466	7.56007e-05
DESCARTES_FETAL_PLACENTA_SYNCYTIOTROPHOBLASTS_AND_VILLOUS_CYTOTROPHOBLASTS	0.768286	7.60768e-05
CHEBOTAEV_GR_TARGETS_DN	0.766668	8.04739e-05
PID_WNT_NONCANONICAL_PATHWAY	0.766664	8.04851e-05
MIR4685_3P	0.76666	8.0496e-05
HP_APLASIA_HYPOPLASIA_OF_THE_EXTREMITIES	0.766239	8.16756e-05
GSE3920_IFNA_VS_IFNB_TREATED_ENDOTHELIAL_CELL_DN	0.766127	8.19904e-05
MODULE_378	0.76604	8.22368e-05
GOMF_CYCLIC_NUCLEOTIDE_PHOSPHODIESTERASE_ACTIVITY	0.765724	8.3139e-05
YAUCH_HEDGEHOG_SIGNALING_PARACRINE_UP	0.765543	8.36566e-05
MIR4287	0.764781	8.58758e-05
GOBP_REGULATION_OF_ESTABLISHMENT_OF_PLANAR_POLARITY	0.764304	8.72886e-05
GSE27786_BCELL_VS_NEUTROPHIL_DN	0.763441	8.98967e-05
GSE12392_WT_VS_IFNB_KO_CD8A_NEG_SPLEEN_DC_DN	0.763432	8.99265e-05
GOBP_POSITIVE_REGULATION_OF_ORGAN_GROWTH	0.763346	9.01904e-05
HP_APLASIA_HYPOPLASIA_OF_THE_DISTAL_PHALANGES_OF_THE_HAND	0.762384	9.31853e-05
MODULE_317	0.762323	9.33778e-05
HP_PYELONEPHRITIS	0.761377	9.64107e-05
DESCARTES_FETAL_EYE_PDE11A_FAM19A2_POSITIVE_CELLS	0.76125	9.68257e-05
GSE20366_CD103_POS_VS_NEG_TREG_KLRG1NEG_UP	0.760407	9.96098e-05
HP_ABNORMAL_MIDDLE_PHALANX_MORPHOLOGY_OF_THE_HAND	0.760341	9.98298e-05
HNF1_Q6	0.759056	0.000104218
GOMF_PEPTIDOGLYCAN_BINDING	0.758952	0.000104579
GSE37605_TREG_VS_TCONV_C57BL6_FOXP3_FUSION_GFP_UP	0.758672	0.000105559
GOBP_REGULATION_OF_POTASSIUM_ION_TRANSPORT	0.758181	0.000107295
GOBP_CARDIAC_MUSCLE_CONTRACTION	0.758125	0.000107498
HP_ABNORMALITY_OF_THE_HUMERORADIAL_JOINT	0.757738	0.000108887
GSE2706_R848_VS_LPS_2H_STIM_DC_UP	0.757671	0.000109126
GOBP_MODULATION_OF_AGE_RELATED_BEHAVIORAL_DECLINE	0.757442	0.000109957
MIR4297	0.757426	0.000110015
MODULE_255	0.757167	0.000110963
DESCARTES_MAIN_FETAL_PDE11A_FAM19A2_POSITIVE_CELLS	0.757022	0.000111496
LAKE_ADULT_KIDNEY_C13_THICK_ASCENDING_LIMB	0.756957	0.000111737
GSE13522_CTRL_VS_T_CRUZI_G_STRAIN_INF_SKIN_DN	0.756873	0.000112048
GOBP_REGULATION_OF_BONE_RESORPTION	0.756855	0.000112112
GOBP_POSITIVE_REGULATION_OF_CARDIAC_MUSCLE_CELL_PROLIFERATION	0.756627	0.000112961
MORF_IFNA1	0.756586	0.000113112
BOQUEST_STEM_CELL_UP	0.756326	0.000114088
GOBP_REGULATION_OF_POTASSIUM_ION_TRANSMEMBRANE_TRANSPORTER_ACTIVITY	0.756054	0.000115113
HP_ABNORMALITY_OF_FINGER	0.755814	0.000116022
GOBP_I_KAPPAB_PHOSPHORYLATION	0.755788	0.000116123
GOBP_CARDIAC_MUSCLE_CELL_ACTION_POTENTIAL	0.75575	0.000116266
MIR4697_3P	0.755713	0.00011641
MORF_FSHR	0.755573	0.000116945
HP_DELAYED_ERUPTION_OF_TEETH	0.754596	0.000120748
HP_SHORT_DIGIT	0.754477	0.000121217
HP_ABNORMAL_LOWER_LIMB_BONE_MORPHOLOGY	0.754476	0.00012122
GOBP_OSTEOBLAST_DIFFERENTIATION	0.754465	0.000121263
MODULE_444	0.754344	0.000121744
HP_SHORT_FOOT	0.754279	0.000122001
GOBP_SECOND_MESSENGER_MEDIATED_SIGNALING	0.754209	0.000122282
GOBP_POSITIVE_REGULATION_OF_ACTIN_NUCLEATION	0.753866	0.000123656
DESCARTES_FETAL_HEART_MYELOID_CELLS	0.753578	0.000124821
HP_DEPRESSED_NASAL_BRIDGE	0.753177	0.000126455
GOBP_LOOP_OF_HENLE_DEVELOPMENT	0.753115	0.000126713
GOMF_GTPASE_ACTIVATOR_ACTIVITY	0.752719	0.00012835
DESCARTES_MAIN_FETAL_PHOTORECEPTOR_CELLS	0.752392	0.000129716
MORF_MLLT10	0.752254	0.000130294
HP_APLASIA_HYPOPLASIA_INVOLVING_BONES_OF_THE_FEET	0.752236	0.000130371
RSRFC4_Q2	0.751978	0.000131461
GSE37605_FOXP3_FUSION_GFP_VS_IRES_GFP_TREG_NOD_DN	0.751265	0.000134517
GOBP_ACTIN_MEDIATED_CELL_CONTRACTION	0.751245	0.000134601
GOBP_REGULATION_OF_HEART_GROWTH	0.750379	0.000138396
MIR211_5P	0.750019	0.000140004
MIR204_5P	0.750016	0.000140015
MIR6817_3P	0.749939	0.00014036
MORF_CDH4	0.749819	0.0001409
RAAGNYNNCTTY_UNKNOWN	0.748773	0.000145679
LAKE_ADULT_KIDNEY_C4_PROXIMAL_TUBULE_EPITHELIAL_CELLS_S2	0.748622	0.00014638
GOBP_WNT_SIGNALING_PATHWAY_INVOLVED_IN_HEART_DEVELOPMENT	0.748366	0.000147574
RIGGI_EWING_SARCOMA_PROGENITOR_DN	0.748258	0.000148083
HP_ABNORMAL_EYELID_MORPHOLOGY	0.747651	0.000150958
HP_ABNORMAL_SHAPE_OF_THE_FRONTAL_REGION	0.74762	0.000151106
GOBP_SEROTONIN_UPTAKE	0.747603	0.000151186
PANGAS_TUMOR_SUPPRESSION_BY_SMAD1_AND_SMAD5_UP	0.746929	0.00015444
HP_PREMATURE_LOSS_OF_PRIMARY_TEETH	0.746903	0.000154571
YTATTTTNR_MEF2_02	0.74659	0.000156103
GOBP_EYE_MORPHOGENESIS	0.746458	0.00015675
GOCC_DENDRITE_MEMBRANE	0.745867	0.000159692
GAO_LARGE_INTESTINE_24W_C11_PANETH_LIKE_CELL	0.74565	0.000160784
MODULE_178	0.745642	0.00016082
PID_ANTHRAX_PATHWAY	0.745352	0.000162293
SU_KIDNEY	0.74522	0.000162962
REACTOME_HS_GAG_DEGRADATION	0.745119	0.000163477
LAKE_ADULT_KIDNEY_C28_INTERSTITIUM	0.744804	0.000165096
GGCACAT_MIR455	0.744698	0.000165645
GOMF_FRIZZLED_BINDING	0.744689	0.000165693
MODULE_362	0.744633	0.00016598
GOBP_NEGATIVE_REGULATION_OF_CELLULAR_RESPONSE_TO_VASCULAR_ENDOTHELIAL_GROWTH_FACTOR_STIMULUS	0.74459	0.000166205
NKX25_02	0.744585	0.000166231
GOBP_GRANULOCYTE_CHEMOTAXIS	0.74439	0.000167245
MODULE_176	0.744041	0.000169073
HP_ABNORMAL_CHORIORETINAL_MORPHOLOGY	0.743754	0.000170588
HP_TOE_CLINODACTYLY	0.743687	0.000170945
HP_APLASIA_HYPOPLASIA_INVOLVING_BONES_OF_THE_LOWER_LIMBS	0.743652	0.000171132
HP_DILATATION_OF_THE_CEREBRAL_ARTERY	0.743505	0.000171914
BIOCARTA_AMI_PATHWAY	0.743204	0.000173527
HP_APLASIA_HYPOPLASIA_OF_THE_PHALANGES_OF_THE_TOES	0.742912	0.000175104
GOBP_MYELOID_LEUKOCYTE_MIGRATION	0.742324	0.000178322
MORF_SUPT3H	0.742219	0.000178901
GOBP_DETECTION_OF_LIGHT_STIMULUS	0.74214	0.000179338
AGGAGTG_MIR483	0.742091	0.000179611
GOMF_VOLTAGE_GATED_POTASSIUM_CHANNEL_ACTIVITY_INVOLVED_IN_CARDIAC_MUSCLE_CELL_ACTION_POTENTIAL_REPOLARIZATION	0.74203	0.000179948
MIR3605_5P	0.742015	0.000180031
WP_OVERVIEW_OF_PROINFLAMMATORY_AND_PROFIBROTIC_MEDIATORS	0.741715	0.000181703
HP_CARPAL_SYNOSTOSIS	0.741607	0.00018231
GOBP_NEUTROPHIL_MIGRATION	0.74157	0.000182517
HP_BILATERAL_SINGLE_TRANSVERSE_PALMAR_CREASES	0.741243	0.000184362
HP_ABNORMAL_CEREBRAL_ARTERY_MORPHOLOGY	0.740861	0.000186539
MODULE_179	0.740683	0.000187564
HNF1_01	0.740341	0.000189539
HP_APLASIA_HYPOPLASIA_OF_THE_RIBS	0.739957	0.000191781
GRAHAM_NORMAL_QUIESCENT_VS_NORMAL_DIVIDING_UP	0.739939	0.000191887
MURARO_PANCREAS_MESENCHYMAL_STROMAL_CELL	0.739832	0.000192514
GOBP_CAMERA_TYPE_EYE_MORPHOGENESIS	0.739545	0.000194208
REACTOME_SODIUM_CALCIUM_EXCHANGERS	0.739519	0.000194362
MAHADEVAN_GIST_MORPHOLOGICAL_SWITCH	0.739151	0.000196558
MEF2_Q6_01	0.738882	0.000198171
GOBP_DETECTION_OF_STIMULUS_INVOLVED_IN_SENSORY_PERCEPTION	0.738864	0.000198283
SCHAEFFER_PROSTATE_DEVELOPMENT_48HR_DN	0.738646	0.000199603
MIR626	0.738408	0.000201047
REACTOME_CHONDROITIN_SULFATE_DERMATAN_SULFATE_METABOLISM	0.738372	0.000201267
HP_ABNORMALITY_OF_THE_ANTERIOR_FONTANELLE	0.738031	0.000203365
DESCARTES_FETAL_THYMUS_VASCULAR_ENDOTHELIAL_CELLS	0.73783	0.000204607
MODULE_575	0.737355	0.000207566
CHX10_01	0.73733	0.000207726
HP_ABNORMAL_TESTIS_MORPHOLOGY	0.737222	0.000208401
GOBP_MEMBRANE_REPOLARIZATION	0.736955	0.000210091
MIR7849_3P	0.736799	0.00021108
DELYS_THYROID_CANCER_DN	0.736757	0.000211347
HARALAMBIEVA_PBMC_M_M_R_II_AGE_11_22YO_VACCINATED_VS_UNVACCINATED_LOW_ANTIBODY_RESPONDERS_TO_TREATMENT_7YR_UP	0.736605	0.000212317
MIR6876_3P	0.736517	0.000212882
HP_SYNOSTOSIS_OF_CARPALS_TARSALS	0.73631	0.000214213
MEBARKI_HCC_PROGENITOR_WNT_UP_CTNNB1_DEPENDENT	0.736242	0.000214654
HP_PROMINENT_ANTIHELIX	0.735662	0.000218429
GOBP_POSITIVE_REGULATION_OF_EXTRACELLULAR_MATRIX_ORGANIZATION	0.734931	0.000223261
REACTOME_A_TETRASACCHARIDE_LINKER_SEQUENCE_IS_REQUIRED_FOR_GAG_SYNTHESIS	0.734659	0.000225087
GOMF_CALCIUM_CATION_ANTIPORTER_ACTIVITY	0.734553	0.000225802
GOBP_NEGATIVE_REGULATION_OF_CARDIAC_MUSCLE_TISSUE_GROWTH	0.734421	0.00022669
GOBP_POSITIVE_REGULATION_OF_GROWTH	0.734371	0.000227032
GOBP_REGULATION_OF_CATION_CHANNEL_ACTIVITY	0.734369	0.000227043
MIR4693_3P	0.734284	0.000227617
MORF_BMPR2	0.734216	0.000228079
GOMF_CORECEPTOR_ACTIVITY	0.73413	0.000228668
MODULE_532	0.733983	0.000229668
GOBP_MULTICELLULAR_ORGANISMAL_RESPONSE_TO_STRESS	0.733695	0.00023165
LI_PBMC_MENOMUNE_A_C_Y_W_135_AGE_18_45YO_3DY_DN	0.733117	0.000235661
GOBP_DETECTION_OF_MOLECULE_OF_BACTERIAL_ORIGIN	0.732746	0.000238269
GOMF_G_PROTEIN_COUPLED_RECEPTOR_ACTIVITY	0.73256	0.000239583
MORF_RAD51L3	0.732079	0.000243018
CTAWWWATA_RSRFC4_Q2	0.731559	0.000246775
REACTOME_INTERLEUKIN_10_SIGNALING	0.731507	0.000247159
TTANTCA_UNKNOWN	0.73125	0.000249036
METTL14_TARGET_GENES	0.731092	0.000250194
GOMF_TUMOR_NECROSIS_FACTOR_ACTIVATED_RECEPTOR_ACTIVITY	0.730804	0.000252322
PATEL_SKIN_OF_BODY_ZOSTAVAX_AGE_70_93YO_VZV_CHALLENGED_POST_VACCINATION_VS_UNCHALLENGED_72HR_TOP_30_DEG_UP	0.730773	0.000252552
BIOCARTA_NPP1_PATHWAY	0.730688	0.000253187
HP_CHILDHOOD_ONSET	0.730295	0.000256122
MIR320E	0.729866	0.000259358
HP_ABNORMALITY_OF_THE_RADIAL_HEAD	0.729625	0.000261192
MODULE_14	0.729522	0.000261979
GSE29615_CTRL_VS_LAIV_FLU_VACCINE_PBMC_DN	0.729429	0.000262698
chr2q22	0.7289	0.000266783
GOBP_POSITIVE_REGULATION_OF_OSTEOBLAST_DIFFERENTIATION	0.728837	0.00026727
HP_ABNORMAL_DELAYED_HYPERSENSITIVITY_SKIN_TEST	0.728373	0.000270909
GSE16385_UNTREATED_VS_12H_ROSIGLITAZONE_TREATED_MACROPHAGE_UP	0.728262	0.00027178
GOBP_NEURON_CELLULAR_HOMEOSTASIS	0.728083	0.0002732
GOMF_MOLECULAR_TRANSDUCER_ACTIVITY	0.727963	0.000274153
MODULE_516	0.727845	0.000275096
LAKE_ADULT_KIDNEY_C21_COLLECTING_DUCT_INTERCALATED_CELLS_TYPE_B	0.727714	0.000276142
GOBP_SODIUM_ION_EXPORT_ACROSS_PLASMA_MEMBRANE	0.72743	0.000278425
GOBP_NEGATIVE_REGULATION_OF_SMALL_GTPASE_MEDIATED_SIGNAL_TRANSDUCTION	0.727346	0.0002791
HP_METAPHYSEAL_WIDENING	0.72671	0.000284283
MIR323B_3P	0.726242	0.000288141
HP_ABNORMALITY_OF_ADRENAL_PHYSIOLOGY	0.725525	0.000294155
SMID_BREAST_CANCER_NORMAL_LIKE_UP	0.72551	0.000294282
GOBP_CELLULAR_RESPONSE_TO_ETHANOL	0.72542	0.000295043
TRAVAGLINI_LUNG_VEIN_CELL	0.725347	0.000295663
GOBP_ACTIVIN_RECEPTOR_SIGNALING_PATHWAY	0.725034	0.00029833
REACTOME_BILE_ACID_AND_BILE_SALT_METABOLISM	0.724982	0.000298774
HP_SHORT_MIDDLE_PHALANX_OF_FINGER	0.724588	0.000302162
IVANOVA_HEMATOPOIESIS_STEM_CELL	0.724539	0.000302584
GOBP_OVULATION_CYCLE_PROCESS	0.724162	0.000305866
HP_ABNORMAL_CONSUMPTION_BEHAVIOR	0.723752	0.000309467
GSE4984_LPS_VS_VEHICLE_CTRL_TREATED_DC_DN	0.723702	0.000309911
MIR5695	0.723678	0.000310119
GATA_Q6	0.723394	0.00031264
GOBP_MEMBRANE_REPOLARIZATION_DURING_VENTRICULAR_CARDIAC_MUSCLE_CELL_ACTION_POTENTIAL	0.723336	0.000313156
DESCARTES_FETAL_CEREBRUM_MICROGLIA	0.723214	0.000314246
HP_INCREASED_HEAD_CIRCUMFERENCE	0.723214	0.000314248
MORF_ATF2	0.722573	0.000320022
GATA1_04	0.721944	0.000325778
SHEPARD_CRASH_AND_BURN_MUTANT_DN	0.721888	0.000326291
GOBP_IMMUNOLOGICAL_SYNAPSE_FORMATION	0.721677	0.000328247
GOBP_REGULATION_OF_HEART_MORPHOGENESIS	0.7213	0.000331765
DESCARTES_FETAL_CEREBELLUM_MICROGLIA	0.72096	0.000334959
MORI_PLASMA_CELL_DN	0.720867	0.000335836
GAO_LARGE_INTESTINE_24W_C1_DCLK1POS_PROGENITOR	0.720848	0.000336016
MIR6749_3P	0.720837	0.000336123
GOBP_RESPONSE_TO_BMP	0.720617	0.00033821
GOBP_AMELOGENESIS	0.72053	0.000339043
TATAAA_TATA_01	0.720365	0.000340619
MEF2_02	0.720278	0.000341449
REACTOME_NITRIC_OXIDE_STIMULATES_GUANYLATE_CYCLASE	0.72018	0.00034239
GOBP_ENAMEL_MINERALIZATION	0.72008	0.000343359
TAKEDA_TARGETS_OF_NUP98_HOXA9_FUSION_10D_DN	0.719645	0.00034757
MIYAGAWA_TARGETS_OF_EWSR1_ETS_FUSIONS_DN	0.719446	0.00034952
HP_ABNORMALITY_OF_THE_ANTIHELIX	0.719331	0.00035064
GOBP_NEUROPEPTIDE_SIGNALING_PATHWAY	0.719285	0.000351097
ACEVEDO_LIVER_CANCER_WITH_H3K9ME3_UP	0.719102	0.000352902
GOMF_POTASSIUM_ION_ANTIPORTER_ACTIVITY	0.718746	0.000356425
MIR622	0.718193	0.000361968
PLASARI_NFIC_TARGETS_BASAL_DN	0.717913	0.000364798
GOBP_HEPARAN_SULFATE_PROTEOGLYCAN_BIOSYNTHETIC_PROCESS	0.717878	0.000365153
MORF_IL4	0.717277	0.000371311
GOBP_LIVER_MORPHOGENESIS	0.717111	0.000373023
HP_ABNORMALITY_OF_THE_SMALL_INTESTINE	0.716745	0.000376823
BOYAULT_LIVER_CANCER_SUBCLASS_G12_DN	0.716558	0.000378779
GOBP_NEURON_REMODELING	0.716545	0.000378916
RICKMAN_HEAD_AND_NECK_CANCER_E	0.716042	0.00038423
GOBP_NEUTROPHIL_CHEMOTAXIS	0.716015	0.000384512
REACTOME_CA2_PATHWAY	0.715965	0.000385041
GOBP_REGULATION_OF_ANIMAL_ORGAN_MORPHOGENESIS	0.715933	0.000385388
RSRFC4_01	0.715898	0.000385757
HP_ABNORMALITY_OF_THE_5TH_METACARPAL	0.715666	0.000388236
LAKE_ADULT_KIDNEY_C3_PROXIMAL_TUBULE_EPITHELIAL_CELLS_S1_S2	0.715463	0.000390413
TRAVAGLINI_LUNG_FIBROMYOCYTE_CELL	0.715108	0.000394252
MODULE_112	0.714781	0.000397802
chr11q12	0.714768	0.000397952
FOXD3_01	0.71465	0.000399244
MIR6134	0.714514	0.00040074
GRAHAM_CML_DIVIDING_VS_NORMAL_QUIESCENT_DN	0.714494	0.000400951
GOBP_REGULATION_OF_BIOMINERALIZATION	0.714038	0.000405995
GOBP_REGULATION_OF_WNT_SIGNALING_PATHWAY	0.714006	0.000406351
COLIN_PILOCYTIC_ASTROCYTOMA_VS_GLIOBLASTOMA_UP	0.71348	0.000412247
HP_ABNORMAL_LABIA_MORPHOLOGY	0.713372	0.000413468
GOBP_BIOMINERALIZATION	0.713282	0.000414487
GOCC_CATION_TRANSPORTING_ATPASE_COMPLEX	0.71325	0.000414847
HALLMARK_ALLOGRAFT_REJECTION	0.713223	0.000415149
GOBP_ION_TRANSMEMBRANE_TRANSPORT	0.71286	0.000419285
CAGGTA_AREB6_01	0.712786	0.000420134
GSE25677_MPL_VS_MPL_AND_R848_STIM_BCELL_DN	0.712487	0.000423567
GOBP_NEGATIVE_REGULATION_OF_POTASSIUM_ION_TRANSMEMBRANE_TRANSPORT	0.712338	0.000425287
HP_APLASIA_HYPOPLASIA_OF_TOE	0.712183	0.000427082
PETROVA_ENDOTHELIUM_LYMPHATIC_VS_BLOOD_DN	0.711996	0.000429254
HP_ABNORMALITY_OF_THE_CLITORIS	0.711823	0.000431276
GOBP_G_PROTEIN_COUPLED_RECEPTOR_SIGNALING_PATHWAY	0.7117	0.000432722
DESCARTES_FETAL_EYE_MICROGLIA	0.71098	0.000441248
PID_AMB2_NEUTROPHILS_PATHWAY	0.710741	0.000444109
MANNO_MIDBRAIN_NEUROTYPES_HRGL2C	0.710632	0.000445423
DAVIES_MULTIPLE_MYELOMA_VS_MGUS_UP	0.710329	0.000449071
MODULE_99	0.710264	0.000449859
DESCARTES_FETAL_THYMUS_THYMIC_EPITHELIAL_CELLS	0.710091	0.000451965
MIR2276_3P	0.709928	0.00045396
SHETH_LIVER_CANCER_VS_TXNIP_LOSS_PAM4	0.709843	0.000454998
GOBP_REGULATION_OF_EXTRACELLULAR_MATRIX_ASSEMBLY	0.709839	0.00045505
CHUNG_BLISTER_CYTOTOXICITY_DN	0.709691	0.000456867
GOBP_B_CELL_RECEPTOR_SIGNALING_PATHWAY	0.709632	0.000457589
REACTOME_LYSOSPHINGOLIPID_AND_LPA_RECEPTORS	0.709586	0.000458159
GSE6269_FLU_VS_E_COLI_INF_PBMC_DN	0.709566	0.000458407
GOBP_PROTEIN_K63_LINKED_UBIQUITINATION	0.709315	0.000461508
GOBP_NEUTROPHIL_HOMEOSTASIS	0.709105	0.000464114
HP_NARROW_PALATE	0.708997	0.000465465
GOBP_TOLL_LIKE_RECEPTOR_9_SIGNALING_PATHWAY	0.708918	0.000466451
LAKE_ADULT_KIDNEY_C5_PROXIMAL_TUBULE_EPITHELIAL_CELLS_STRESS_INFLAM	0.708855	0.000467246
GOBP_LEUKOCYTE_CHEMOTAXIS	0.708721	0.00046892
IKEDA_MIR30_TARGETS_DN	0.708472	0.000472069
LAKE_ADULT_KIDNEY_C11_THIN_ASCENDING_LIMB	0.708378	0.00047325
GOMF_METALLOCARBOXYPEPTIDASE_ACTIVITY	0.708111	0.000476647
MIR6529_3P	0.708106	0.000476714
HIRSCH_CELLULAR_TRANSFORMATION_SIGNATURE_DN	0.708049	0.000477442
MIR637	0.707845	0.000480045
GOMF_3_5_CYCLIC_GMP_PHOSPHODIESTERASE_ACTIVITY	0.707728	0.000481553
GOBP_POSITIVE_REGULATION_OF_RESPONSE_TO_ENDOPLASMIC_RETICULUM_STRESS	0.707497	0.000484522
HP_CRANIOFACIAL_HYPEROSTOSIS	0.707493	0.000484584
GOBP_NEGATIVE_REGULATION_OF_OSTEOBLAST_DIFFERENTIATION	0.707276	0.000487395
REACTOME_INWARDLY_RECTIFYING_K_CHANNELS	0.707139	0.000489175
GOBP_METANEPHROS_MORPHOGENESIS	0.706913	0.000492132
GOMF_LOW_DENSITY_LIPOPROTEIN_PARTICLE_BINDING	0.706833	0.000493177
GOMF_NEUROPEPTIDE_RECEPTOR_ACTIVITY	0.706682	0.000495167
DESCARTES_FETAL_LIVER_STELLATE_CELLS	0.706482	0.000497795
GOBP_SENSORY_SYSTEM_DEVELOPMENT	0.706382	0.000499121
HP_ABNORMAL_FINGER_PHALANX_MORPHOLOGY	0.706345	0.000499619
LINDSTEDT_DENDRITIC_CELL_MATURATION_A	0.706278	0.000500501
HP_ABNORMALITY_OF_THE_SYNOVIA	0.706238	0.000501041
HP_SYNDACTYLY	0.70621	0.00050141
chr4q13	0.706174	0.000501884
HP_ABNORMALITY_OF_THE_METAPHYSIS	0.705982	0.000504446
TST1_01	0.705973	0.000504575
REACTOME_FREE_FATTY_ACIDS_REGULATE_INSULIN_SECRETION	0.70559	0.000509721
FLORIO_NEOCORTEX_BASAL_RADIAL_GLIA_UP	0.705312	0.000513485
GOMF_LIPID_BINDING	0.705252	0.000514295
HP_BRACHYDACTYLY	0.705214	0.000514811
HP_ABNORMALITY_OF_THE_ADRENAL_GLANDS	0.705055	0.000516981
MIR7161_3P	0.704549	0.000523926
PRC2_EZH2_UP.V1_UP	0.70425	0.000528069
LIU_PROSTATE_CANCER_DN	0.704191	0.000528899
GAO_LARGE_INTESTINE_ADULT_CJ_IMMUNE_CELLS	0.704082	0.000530415
HP_ABNORMAL_RIB_CAGE_MORPHOLOGY	0.703793	0.000534456
HOLLERN_SOLID_NODULAR_BREAST_TUMOR_UP	0.703784	0.000534583
DESCARTES_FETAL_LUNG_STROMAL_CELLS	0.703751	0.00053506
HARALAMBIEVA_PBMC_M_M_R_II_AGE_11_22YO_VACCINATED_VS_UNVACCINATED_7YR_DN	0.703646	0.000536535
GOBP_REGULATION_OF_MEMBRANE_POTENTIAL	0.703637	0.000536661
EBAUER_MYOGENIC_TARGETS_OF_PAX3_FOXO1_FUSION	0.703517	0.000538347
GSE21670_STAT3_KO_VS_WT_CD4_TCELL_IL6_TREATED_DN	0.703126	0.000543898
PAX4_02	0.703065	0.00054478
SOX5_01	0.702938	0.000546592
GOBP_INOSITOL_LIPID_MEDIATED_SIGNALING	0.702887	0.000547321
CHEBOTAEV_GR_TARGETS_UP	0.702793	0.000548669
HP_ABNORMAL_THORAX_MORPHOLOGY	0.702645	0.000550803
KEGG_OLFACTORY_TRANSDUCTION	0.702567	0.000551919
GOMF_DNA_SECONDARY_STRUCTURE_BINDING	0.702441	0.000553748
TAAWWATAG_RSRFC4_Q2	0.702409	0.000554203
MANNO_MIDBRAIN_NEUROTYPES_HRGL1	0.702165	0.000557751
RICKMAN_TUMOR_DIFFERENTIATED_WELL_VS_MODERATELY_DN	0.702042	0.000559553
GOMF_PROTEIN_DIMERIZATION_ACTIVITY	0.701904	0.00056157
GOBP_LYMPHOCYTE_COSTIMULATION	0.701692	0.000564675
GSE22935_UNSTIM_VS_24H_MBOVIS_BCG_STIM_MACROPHAGE_DN	0.701635	0.000565515
KEGG_NEUROACTIVE_LIGAND_RECEPTOR_INTERACTION	0.701522	0.000567181
HP_APLASIA_HYPOPLASIA_INVOLVING_BONES_OF_THE_UPPER_LIMBS	0.701309	0.000570343
HP_OBSTRUCTIVE_AZOOSPERMIA	0.701252	0.000571188
PLASARI_TGFB1_SIGNALING_VIA_NFIC_1HR_UP	0.70058	0.000581259
HP_HIP_DYSPLASIA	0.700569	0.000581423
GOBP_MEMBRANE_REPOLARIZATION_DURING_CARDIAC_MUSCLE_CELL_ACTION_POTENTIAL	0.700518	0.000582195
LAKE_ADULT_KIDNEY_C16_COLLECTING_SYSTEM_PRINCIPAL_CELLS_CORTEX	0.700507	0.000582361
GOCC_APICAL_CORTEX	0.700469	0.000582933
HP_ABNORMAL_PHALANGEAL_JOINT_MORPHOLOGY_OF_THE_HAND	0.700289	0.000585658
GSE2706_UNSTIM_VS_8H_R848_DC_DN	0.700163	0.000587569
GOBP_POSTSYNAPTIC_MEMBRANE_ASSEMBLY	0.700146	0.000587828
REACTOME_TRP_CHANNELS	0.700121	0.000588214
GOCC_PHOTORECEPTOR_OUTER_SEGMENT_MEMBRANE	0.699731	0.000594174
GOBP_CANONICAL_WNT_SIGNALING_PATHWAY	0.699716	0.000594404
LAKE_ADULT_KIDNEY_C14_DISTAL_CONVOLUTED_TUBULE	0.699621	0.000595867
BONOME_OVARIAN_CANCER_POOR_SURVIVAL_UP	0.699414	0.000599073
NABA_SECRETED_FACTORS	0.699366	0.000599816
HP_ABNORMALITY_OF_BLOOD_VOLUME_HOMEOSTASIS	0.699132	0.000603449
GSE12003_4D_VS_8D_CULTURE_MIR223_KO_BM_PROGENITOR_UP	0.699071	0.0006044
MIR3681_5P	0.698951	0.000606268
BIOCARTA_THELPER_PATHWAY	0.698813	0.000608432
GOBP_CELLULAR_SODIUM_ION_HOMEOSTASIS	0.698594	0.000611879
FIGUEROA_AML_METHYLATION_CLUSTER_6_DN	0.698366	0.000615471
MCCABE_HOXC6_TARGETS_DN	0.698165	0.000618673
GSE26488_WT_VS_VP16_TRANSGENIC_HDAC7_KO_DOUBLE_POSITIVE_THYMOCYTE_DN	0.698139	0.000619084
GOBP_POTASSIUM_ION_HOMEOSTASIS	0.69803	0.00062082
GOBP_CHONDROITIN_SULFATE_PROTEOGLYCAN_METABOLIC_PROCESS	0.697904	0.000622831
MODULE_63	0.697699	0.00062611
MODULE_311	0.697679	0.00062643
HP_DYSESTHESIA	0.697678	0.000626451
HP_CRYPTORCHIDISM	0.697627	0.000627279
GOBP_REGULATION_OF_EXTRACELLULAR_MATRIX_ORGANIZATION	0.697473	0.000629755
SETLUR_PROSTATE_CANCER_TMPRSS2_ERG_FUSION_DN	0.697008	0.000637302
REACTOME_CGMP_EFFECTS	0.696958	0.000638117
GOBP_REGULATION_OF_B_CELL_RECEPTOR_SIGNALING_PATHWAY	0.696884	0.000639325
SOUCEK_MYC_TARGETS	0.696861	0.0006397
ZAK_PBMC_MRKAD5_HIV_1_GAG_POL_NEF_AGE_20_50YO_1DY_ADDNL_EXON_LVL_UP	0.696859	0.00063974
GOMF_VOLTAGE_GATED_POTASSIUM_CHANNEL_ACTIVITY_INVOLVED_IN_VENTRICULAR_CARDIAC_MUSCLE_CELL_ACTION_POTENTIAL_REPOLARIZATION	0.696784	0.000640973
GSE4590_LARGE_PRE_BCELL_VS_VPREB_POS_LARGE_PRE_BCELL_UP	0.69652	0.000645306
GOBP_EXPORT_ACROSS_PLASMA_MEMBRANE	0.696483	0.000645914
GOMF_OUTWARD_RECTIFIER_POTASSIUM_CHANNEL_ACTIVITY	0.696475	0.000646041
GSE11057_EFF_MEM_VS_CENT_MEM_CD4_TCELL_DN	0.696443	0.000646575
GOBP_TORC2_SIGNALING	0.696436	0.000646691
WP_SMALL_LIGAND_GPCRS	0.696344	0.00064821
GOBP_OSTEOCLAST_DEVELOPMENT	0.696334	0.000648372
HP_FUSED_CERVICAL_VERTEBRAE	0.696021	0.000653572
TGACATY_UNKNOWN	0.695761	0.000657917
VOIGT_PBMC_FLUARIX_AGE_50_74YO_FEMALES_VS_MALES_0DY_TO_28D_UP	0.695455	0.00066307
GOBP_NATURAL_KILLER_CELL_ACTIVATION	0.695392	0.000664121
LAKE_ADULT_KIDNEY_C29_UNKNOWN_NOVEL_PT_CFH_POS_SUBPOPULATION_S2	0.695182	0.000667686
PICCALUGA_ANGIOIMMUNOBLASTIC_LYMPHOMA_UP	0.695118	0.000668766
GOBP_ACTIVATION_OF_GTPASE_ACTIVITY	0.694976	0.000671191
GOBP_IMPORT_INTO_CELL	0.694852	0.000673307
MIR6781_3P	0.694831	0.000673652
MODULE_69	0.694824	0.000673784
BIOCARTA_NO2IL12_PATHWAY	0.694811	0.000674
REACTOME_ACETYLCHOLINE_REGULATES_INSULIN_SECRETION	0.694769	0.000674727
MORF_CAMK4	0.694657	0.000676635
REACTOME_SIGNALING_BY_GPCR	0.694573	0.000678087
HP_ABNORMAL_CIRCULATING_HORMONE_CONCENTRATION	0.694556	0.000678374
HP_LOCALIZED_SKIN_LESION	0.694314	0.000682552
GOBP_TRANSMEMBRANE_TRANSPORT	0.694075	0.000686682
OCT1_05	0.693665	0.000693853
GSE3982_MAST_CELL_VS_MAC_DN	0.693572	0.000695483
GOBP_HEPARAN_SULFATE_PROTEOGLYCAN_METABOLIC_PROCESS	0.693509	0.00069659
MEF2_01	0.693426	0.00069805
GSE21546_UNSTIM_VS_ANTI_CD3_STIM_ELK1_KO_DP_THYMOCYTES_DN	0.693425	0.000698058
MORF_DMPK	0.693324	0.000699847
DESCARTES_FETAL_MUSCLE_MYELOID_CELLS	0.693156	0.000702819
GOBP_POSITIVE_REGULATION_OF_ENDOPLASMIC_RETICULUM_UNFOLDED_PROTEIN_RESPONSE	0.693115	0.000703535
HP_APLASIA_HYPOPLASIA_OF_THE_PHALANGES_OF_THE_THUMB	0.692918	0.000707042
MIR6849_5P	0.692802	0.000709109
MAHADEVAN_IMATINIB_RESISTANCE_UP	0.692662	0.000711616
HNF1_C	0.692646	0.000711911
LAKE_ADULT_KIDNEY_C22_ENDOTHELIAL_CELLS_GLOMERULAR_CAPILLARIES	0.69262	0.000712373
CERVERA_SDHB_TARGETS_1_UP	0.692559	0.000713468
TRAYNOR_RETT_SYNDROM_UP	0.69241	0.000716144
HP_ABNORMALITY_OF_THE_METACARPAL_BONES	0.692111	0.000721533
GOBP_AXON_ENSHEATHMENT_IN_CENTRAL_NERVOUS_SYSTEM	0.692091	0.000721904
GOBP_BILE_ACID_SIGNALING_PATHWAY	0.691958	0.000724324
GOCC_PERINUCLEAR_ENDOPLASMIC_RETICULUM	0.691554	0.000731689
MIR4441	0.691078	0.000740459
HP_TARSAL_SYNOSTOSIS	0.69099	0.000742099
MIR564	0.690673	0.000748006
HP_MILD_SHORT_STATURE	0.690549	0.000750309
GOBP_PROTEOGLYCAN_BIOSYNTHETIC_PROCESS	0.690525	0.000750764
HP_ABNORMALITY_OF_FEMALE_EXTERNAL_GENITALIA	0.690366	0.000753744
NEWMAN_ERCC6_TARGETS_DN	0.690286	0.000755254
GOBP_POSITIVE_REGULATION_OF_DEVELOPMENTAL_GROWTH	0.69028	0.00075537
MIR5589_3P	0.690205	0.000756774
GSE7219_WT_VS_NIK_NFKB2_KO_DC_DN	0.690115	0.000758473
HP_ABNORMALITY_OF_THE_OUTER_EAR	0.690098	0.000758798
YAO_TEMPORAL_RESPONSE_TO_PROGESTERONE_CLUSTER_8	0.690052	0.000759669
HP_BROAD_DISTAL_PHALANX_OF_FINGER	0.689916	0.000762246
HBZ_TARGET_GENES	0.689913	0.000762315
DESCARTES_FETAL_HEART_VASCULAR_ENDOTHELIAL_CELLS	0.689801	0.00076443
MIR96_3P	0.689689	0.000766574
GOMF_CYTOKINE_ACTIVITY	0.689582	0.000768618
POU6F1_01	0.689534	0.000769539
GOBP_POSITIVE_REGULATION_OF_PEPTIDYL_THREONINE_PHOSPHORYLATION	0.689334	0.000773359
IRF2_01	0.68929	0.000774202
DAVICIONI_PAX_FOXO1_SIGNATURE_IN_ARMS_UP	0.689204	0.000775861
GOBP_CATION_TRANSMEMBRANE_TRANSPORT	0.689174	0.00077645
ZIRN_TRETINOIN_RESPONSE_WT1_UP	0.688959	0.000780599
GOCC_EXTERNAL_SIDE_OF_PLASMA_MEMBRANE	0.688802	0.000783649
TAATTA_CHX10_01	0.688789	0.00078389
DESCARTES_FETAL_LIVER_MESOTHELIAL_CELLS	0.688747	0.000784707
HP_DELAYED_CRANIAL_SUTURE_CLOSURE	0.6885	0.000789536
MIR6848_3P	0.68849	0.000789734
WP_CALCIUM_REGULATION_IN_CARDIAC_CELLS	0.688489	0.000789749
GOBP_NEGATIVE_REGULATION_OF_CARDIOCYTE_DIFFERENTIATION	0.688412	0.000791251
MODULE_200	0.68836	0.000792276
GOMF_TASTE_RECEPTOR_ACTIVITY	0.688067	0.000798032
GOCC_BASAL_PART_OF_CELL	0.688042	0.000798526
WOO_LIVER_CANCER_RECURRENCE_UP	0.688008	0.000799208
HAY_BONE_MARROW_STROMAL	0.687524	0.000808808
GOBP_CATION_TRANSPORT	0.687516	0.000808969
GOBP_POSITIVE_REGULATION_OF_HEPATOCYTE_PROLIFERATION	0.687449	0.000810319
GOBP_RAC_PROTEIN_SIGNAL_TRANSDUCTION	0.687327	0.000812748
CEBP_C	0.687175	0.000815792
GOBP_FOREBRAIN_CELL_MIGRATION	0.687115	0.000817003
GSE41176_UNSTIM_VS_ANTI_IGM_STIM_BCELL_3H_UP	0.687098	0.000817358
GOBP_EOSINOPHIL_CHEMOTAXIS	0.686705	0.000825296
GOCC_GLYCOPROTEIN_COMPLEX	0.686353	0.000832464
REACTOME_DEFECTIVE_B4GALT7_CAUSES_EDS_PROGEROID_TYPE	0.686241	0.000834758
WP_DIFFERENTIATION_OF_WHITE_AND_BROWN_ADIPOCYTE	0.68621	0.000835404
DESCARTES_FETAL_PLACENTA_MEGAKARYOCYTES	0.686168	0.000836251
GOBP_PHOSPHATIDYLINOSITOL_3_KINASE_SIGNALING	0.686164	0.000836346
YCATTAA_UNKNOWN	0.686126	0.000837129
HP_POOR_MOTOR_COORDINATION	0.685931	0.000841138
GSE3982_EOSINOPHIL_VS_BASOPHIL_UP	0.685784	0.000844174
NKX61_01	0.685776	0.000844346
GSE37605_FOXP3_FUSION_GFP_VS_IRES_GFP_TREG_C57BL6_DN	0.685511	0.000849836
MIR6793_3P	0.685507	0.000849925
chrXp21	0.685227	0.000855758
ALCALAY_AML_BY_NPM1_LOCALIZATION_UP	0.685153	0.000857318
GSE46606_IRF4MID_VS_WT_CD40L_IL2_IL5_DAY1_STIMULATED_BCELL_DN	0.684999	0.000860552
GOBP_INORGANIC_ION_TRANSMEMBRANE_TRANSPORT	0.684593	0.000869119
MIR4659A_3P_MIR4659B_3P	0.684572	0.000869572
GOBP_POTASSIUM_ION_EXPORT_ACROSS_PLASMA_MEMBRANE	0.684168	0.000878167
CDX2_Q5	0.68403	0.000881139
DESCARTES_FETAL_SPLEEN_STROMAL_CELLS	0.683979	0.00088222
HP_ABNORMALITY_OF_HAIR_GROWTH	0.683804	0.000885994
MORF_ITGA2	0.683761	0.000886913
GOBP_NEGATIVE_REGULATION_OF_ACTIVIN_RECEPTOR_SIGNALING_PATHWAY	0.683715	0.000887906
ZHAN_MULTIPLE_MYELOMA_MF_DN	0.683579	0.000890862
GSE19825_NAIVE_VS_IL2RALOW_DAY3_EFF_CD8_TCELL_UP	0.68339	0.000894943
PETROVA_PROX1_TARGETS_DN	0.683226	0.000898518
CDP_02	0.682682	0.000910447
GOMF_CALMODULIN_BINDING	0.682548	0.000913405
GSE46606_UNSTIM_VS_CD40L_IL2_IL5_1DAY_STIMULATED_IRF4_KO_BCELL_UP	0.682477	0.000914995
BIOCARTA_CTL_PATHWAY	0.682218	0.000920727
MIR6843_3P	0.682182	0.000921535
HP_DEPRESSED_NASAL_RIDGE	0.682113	0.000923088
DING_LUNG_CANCER_BY_MUTATION_RATE	0.681866	0.000928608
HP_TRUNCAL_ATAXIA	0.681857	0.000928797
RIGGI_EWING_SARCOMA_PROGENITOR_UP	0.681841	0.00092917
HARALAMBIEVA_PBMC_M_M_R_II_AGE_11_22YO_VACCINATED_VS_UNVACCINATED_7YR_UP	0.681743	0.000931369
GSE3982_MAC_VS_BCELL_UP	0.681655	0.000933339
JAATINEN_HEMATOPOIETIC_STEM_CELL_UP	0.681518	0.000936438
GOBP_POSITIVE_REGULATION_OF_MAP_KINASE_ACTIVITY	0.681432	0.000938374
GOBP_RETINA_MORPHOGENESIS_IN_CAMERA_TYPE_EYE	0.681419	0.000938682
GRAHAM_CML_QUIESCENT_VS_CML_DIVIDING_UP	0.68127	0.000942062
WP_PKCGAMMA_CALCIUM_SIGNALING_PATHWAY_IN_ATAXIA	0.681268	0.000942096
CACTGCC_MIR34A_MIR34C_MIR449	0.681244	0.000942637
MIR7853_5P	0.681197	0.000943703
MORF_NOS2A	0.681178	0.000944139
MORF_CD8A	0.681157	0.000944624
LAKE_ADULT_KIDNEY_C20_COLLECTING_DUCT_INTERCALATED_CELLS_TYPE_A_CORTEX	0.681118	0.000945514
GOCC_BASOLATERAL_PLASMA_MEMBRANE	0.68082	0.000952307
HP_JOINT_CONTRACTURE_OF_THE_HAND	0.68082	0.000952318
GOBP_DENDRITIC_CELL_MIGRATION	0.680558	0.000958331
GOBP_ION_TRANSPORT	0.680553	0.000958436
DESCARTES_FETAL_STOMACH_PDE1C_ACSM3_POSITIVE_CELLS	0.680373	0.000962598
GOBP_MEMBRANE_DISASSEMBLY	0.680314	0.000963963
GSE15659_NONSUPPRESSIVE_TCELL_VS_ACTIVATED_TREG_UP	0.680305	0.000964176
GOBP_CGMP_METABOLIC_PROCESS	0.680282	0.000964705
GOBP_MYOBLAST_DIFFERENTIATION	0.680223	0.000966073
MEBARKI_HCC_PROGENITOR_WNT_UP	0.680169	0.000967329
MIR4642	0.680023	0.000970724
JAATINEN_HEMATOPOIETIC_STEM_CELL_DN	0.67988	0.000974042
GSE12366_NAIVE_VS_MEMORY_BCELL_UP	0.679851	0.000974721
HP_ABNORMALITY_OF_THE_CALVARIA	0.679723	0.000977735
GOBP_CALCIUM_MEDIATED_SIGNALING_USING_INTRACELLULAR_CALCIUM_SOURCE	0.679706	0.000978126
HP_LATERAL_CLAVICLE_HOOK	0.679682	0.000978677
GOBP_OLFACTORY_BULB_INTERNEURON_DIFFERENTIATION	0.679681	0.000978703
CEBP_Q2_01	0.679371	0.000986005
HP_PROPTOSIS	0.679269	0.000988402
GOMF_POTASSIUM_CHANNEL_REGULATOR_ACTIVITY	0.679229	0.000989343
RIZ_ERYTHROID_DIFFERENTIATION_APOBEC2	0.678916	0.000996772
MODULE_215	0.678633	0.00100354
PR_Q2	0.678583	0.00100475
HP_AORTIC_DISSECTION	0.678574	0.00100496
GOBP_NEGATIVE_REGULATION_OF_BONE_REMODELING	0.678467	0.00100752
HP_CHOLANGITIS	0.678263	0.00101242
MIR105_5P	0.678257	0.00101258
DESCARTES_MAIN_FETAL_OLIGODENDROCYTES	0.67791	0.00102098
MIR6888_3P	0.677868	0.00102201
MIR2682_3P	0.677816	0.00102327
HP_SLEEP_APNEA	0.677759	0.00102465
GSE16385_MONOCYTE_VS_MACROPHAGE_DN	0.677728	0.0010254
REACTOME_INTEGRIN_CELL_SURFACE_INTERACTIONS	0.677586	0.00102887
GOBP_DETECTION_OF_ABIOTIC_STIMULUS	0.67758	0.00102903
HP_ABNORMAL_UPPER_LIMB_BONE_MORPHOLOGY	0.67746	0.00103196
GOBP_REGULATION_OF_GTPASE_ACTIVITY	0.677422	0.00103289
REACTOME_ECM_PROTEOGLYCANS	0.677305	0.00103576
RICKMAN_HEAD_AND_NECK_CANCER_C	0.677267	0.0010367
MODULE_122	0.677177	0.00103892
HP_THIN_RIBS	0.676949	0.00104456
HOWLIN_CITED1_TARGETS_2_UP	0.676877	0.00104633
GOBP_DETECTION_OF_BIOTIC_STIMULUS	0.676783	0.00104867
HP_KERATOSIS_PILARIS	0.676654	0.00105187
ZHONG_PFC_MAJOR_TYPES_OPC	0.676576	0.00105382
HNF6_Q6	0.676422	0.00105766
GSE8921_UNSTIM_0H_VS_TLR1_2_STIM_MONOCYTE_24H_UP	0.676265	0.00106162
HP_MIDFACE_RETRUSION	0.676222	0.00106268
REACTOME_GPCR_LIGAND_BINDING	0.676209	0.00106302
MIR5004_5P	0.675894	0.00107095
TRAVAGLINI_LUNG_VASCULAR_SMOOTH_MUSCLE_CELL	0.675888	0.00107112
ACTGTGA_MIR27A_MIR27B	0.675828	0.00107263
HP_ABNORMALITY_OF_UPPER_LIMB_JOINT	0.675758	0.0010744
MIR493_5P	0.675689	0.00107617
GOMF_MINUS_END_DIRECTED_MICROTUBULE_MOTOR_ACTIVITY	0.67537	0.00108428
HP_ABNORMALITY_OF_THE_CARPAL_BONES	0.675081	0.00109168
GOBP_CYCLIC_NUCLEOTIDE_METABOLIC_PROCESS	0.674848	0.0010977
GOBP_VENTRICULAR_SEPTUM_MORPHOGENESIS	0.674822	0.00109836
GOBP_INTERLEUKIN_10_PRODUCTION	0.674671	0.00110228
MORF_MDM2	0.674653	0.00110275
DESCARTES_FETAL_INTESTINE_STROMAL_CELLS	0.674651	0.0011028
HP_VERTEBRAL_FUSION	0.674464	0.00110765
REACTOME_JNK_C_JUN_KINASES_PHOSPHORYLATION_AND_ACTIVATION_MEDIATED_BY_ACTIVATED_HUMAN_TAK1	0.674401	0.00110928
GOBP_METANEPHRIC_NEPHRON_MORPHOGENESIS	0.674305	0.00111178
NIKOLSKY_OVERCONNECTED_IN_BREAST_CANCER	0.674279	0.00111248
GOBP_REGULATION_OF_DENDRITE_EXTENSION	0.674009	0.00111953
GSE19888_ADENOSINE_A3R_INH_VS_TCELL_MEMBRANES_ACT_MAST_CELL_DN	0.673954	0.00112099
MIR200A_3P	0.673727	0.00112697
GOBP_CARDIAC_MUSCLE_CELL_CONTRACTION	0.673663	0.00112866
GOBP_CAMERA_TYPE_EYE_DEVELOPMENT	0.673642	0.00112922
GRAHAM_CML_QUIESCENT_VS_NORMAL_QUIESCENT_DN	0.673565	0.00113125
HOWARD_PBMC_INACT_MONOV_INFLUENZA_A_INDONESIA_05_2005_H5N1_AGE_19_39YO_AS03_ADJUVANT_VS_BUFFER_1DY_DN	0.673458	0.00113408
RIEGE_DELTANP63_DIRECT_TARGETS_UP	0.673317	0.00113783
GOBP_POSITIVE_REGULATION_OF_NEURON_PROJECTION_DEVELOPMENT	0.673246	0.00113974
MIR5197_5P	0.673151	0.00114226
HP_PHOTOPHOBIA	0.672817	0.00115122
GSE6259_33D1_POS_DC_VS_CD8_TCELL_UP	0.672491	0.00116001
HP_ABNORMALITY_OF_THE_FOREHEAD	0.672433	0.00116156
HP_BRACHYCEPHALY	0.672075	0.00117129
MODULE_263	0.671881	0.0011766
WP_KYNURENINE_PATHWAY_AND_LINKS_TO_CELL_SENESCENCE	0.671618	0.00118383
HP_MISSING_RIBS	0.67157	0.00118516
MIR450B_5P	0.671476	0.00118773
GSE7460_CD8_TCELL_VS_CD4_TCELL_ACT_UP	0.671454	0.00118833
GSE25677_MPL_VS_R848_STIM_BCELL_UP	0.671361	0.00119092
MCLACHLAN_DENTAL_CARIES_DN	0.671314	0.00119222
GSE19198_1H_VS_6H_IL21_TREATED_TCELL_UP	0.671312	0.00119228
HP_APLASIA_HYPOPLASIA_INVOLVING_THE_SKELETON	0.671216	0.00119493
GOBP_NEGATIVE_REGULATION_OF_DELAYED_RECTIFIER_POTASSIUM_CHANNEL_ACTIVITY	0.671189	0.00119568
GOBP_POSITIVE_REGULATION_OF_NITRIC_OXIDE_SYNTHASE_BIOSYNTHETIC_PROCESS	0.671183	0.00119586
HP_HYPOPITUITARISM	0.671181	0.0011959
GSE1740_UNSTIM_VS_IFNA_STIMULATED_MCSF_IFNG_DERIVED_MACROPHAGE_UP	0.670923	0.00120307
MIR6076	0.670858	0.00120488
LAKE_ADULT_KIDNEY_C15_CONNECTING_TUBULE	0.670717	0.00120885
ABDULRAHMAN_KIDNEY_CANCER_VHL_DN	0.670255	0.00122184
DESCARTES_FETAL_LUNG_MYELOID_CELLS	0.670232	0.00122248
LIANG_SILENCED_BY_METHYLATION_2	0.670196	0.00122352
GOBP_NEGATIVE_REGULATION_OF_ION_TRANSPORT	0.67019	0.00122368
DESCARTES_FETAL_PANCREAS_MYELOID_CELLS	0.670064	0.00122726
ACEVEDO_METHYLATED_IN_LIVER_CANCER_DN	0.670001	0.00122903
MIR548AS_3P	0.669904	0.0012318
GSE25123_WT_VS_PPARG_KO_MACROPHAGE_IL4_STIM_DN	0.669877	0.00123258
BIOCARTA_PLATELETAPP_PATHWAY	0.669813	0.00123437
HP_CEREBRAL_PALSY	0.669811	0.00123444
GOMF_MITOGEN_ACTIVATED_PROTEIN_KINASE_KINASE_KINASE_BINDING	0.669699	0.00123765
HP_DESCENDING_AORTIC_DISSECTION	0.669646	0.00123915
GOBP_POSITIVE_REGULATION_OF_OLIGODENDROCYTE_DIFFERENTIATION	0.669622	0.00123984
GOBP_MAINTENANCE_OF_LOCATION_IN_CELL	0.669617	0.00124
GSE7460_FOXP3_MUT_VS_WT_ACT_TCONV_UP	0.669574	0.00124121
PAX6_01	0.669391	0.00124647
GSE36476_YOUNG_VS_OLD_DONOR_MEMORY_CD4_TCELL_72H_TSST_ACT_UP	0.669369	0.0012471
MIR513C_5P	0.669336	0.00124806
GSE3982_DC_VS_BCELL_UP	0.669319	0.00124854
MORF_PRKCA	0.669269	0.00124998
DESCARTES_MAIN_FETAL_SATELLITE_CELLS	0.669268	0.00125001
GSE27786_LSK_VS_CD8_TCELL_UP	0.669235	0.00125095
GOBP_POSITIVE_REGULATION_OF_HEART_GROWTH	0.669187	0.00125234
GSE32255_WT_VS_JMJD2D_KNOCKDOWN_4H_LPS_STIM_DC_UP	0.669138	0.00125376
GOBP_ORGAN_GROWTH	0.669131	0.00125397
GOBP_POTASSIUM_ION_TRANSPORT	0.668904	0.00126052
VART_KSHV_INFECTION_ANGIOGENIC_MARKERS_DN	0.668843	0.00126229
HP_ABNORMAL_METACARPAL_MORPHOLOGY	0.66884	0.0012624
GSE43955_1H_VS_20H_ACT_CD4_TCELL_DN	0.66872	0.00126588
LU_TUMOR_VASCULATURE_DN	0.668537	0.00127123
HP_ABNORMAL_CARDIAC_EXERCISE_STRESS_TEST	0.668341	0.00127697
GSE24142_ADULT_VS_FETAL_DN3_THYMOCYTE_UP	0.668306	0.00127798
MIR6878_3P	0.668059	0.00128526
GOBP_NERVOUS_SYSTEM_PROCESS	0.667904	0.00128984
GOBP_NEGATIVE_REGULATION_OF_CARDIAC_MUSCLE_CELL_DIFFERENTIATION	0.667762	0.00129403
DESCARTES_MAIN_FETAL_MICROGLIA	0.667676	0.0012966
MODULE_146	0.66761	0.00129856
GOMF_AMINO_ACID_BINDING	0.667548	0.00130041
GSE40274_FOXP3_VS_FOXP3_AND_SATB1_TRANSDUCED_ACTIVATED_CD4_TCELL_UP	0.667478	0.00130248
BIOCARTA_CBL_PATHWAY	0.667347	0.00130639
OCT1_02	0.667337	0.00130668
CHARAFE_BREAST_CANCER_LUMINAL_VS_BASAL_DN	0.667024	0.00131609
GSE2405_HEAT_KILLED_LYSATE_VS_LIVE_A_PHAGOCYTOPHILUM_STIM_NEUTROPHIL_24H_UP	0.666985	0.00131727
DESCARTES_MAIN_FETAL_SYNCYTIOTROPHOBLASTS_AND_VILLOUS_CYTOTROPHOBLASTS	0.666947	0.00131839
GAUSSMANN_MLL_AF4_FUSION_TARGETS_B_UP	0.66689	0.00132013
MIR141_3P	0.66685	0.00132132
GOBP_REGULATION_OF_CATION_TRANSMEMBRANE_TRANSPORT	0.666795	0.00132298
GSE4748_CTRL_VS_CYANOBACTERIUM_LPSLIKE_STIM_DC_3H_UP	0.666762	0.00132399
HP_ABNORMAL_INTESTINE_MORPHOLOGY	0.666605	0.00132875
REACTOME_REGULATION_OF_TP53_ACTIVITY_THROUGH_ACETYLATION	0.666449	0.00133349
CRX_Q4	0.666151	0.00134257
MIR3123	0.666038	0.00134602
GOBP_METANEPHRIC_NEPHRON_DEVELOPMENT	0.665831	0.00135241
WTGAAAT_UNKNOWN	0.665687	0.00135683
MORF_MAP2K7	0.665656	0.0013578
GOMF_OLFACTORY_RECEPTOR_ACTIVITY	0.665578	0.00136019
ACAGGGT_MIR10A_MIR10B	0.665567	0.00136056
GOBP_NATURAL_KILLER_CELL_CHEMOTAXIS	0.665554	0.00136096
NFKAPPAB_01	0.665539	0.00136142
MIR5584_3P	0.665335	0.00136773
MIR514B_5P	0.665303	0.00136874
GSE21774_CD56_BRIGHT_VS_DIM_CD62L_POSITIVE_NK_CELL_UP	0.665021	0.00137752
GOBP_RETINA_VASCULATURE_DEVELOPMENT_IN_CAMERA_TYPE_EYE	0.664921	0.00138064
GSE27786_NKCELL_VS_ERYTHROBLAST_DN	0.664738	0.0013864
EVI1_04	0.66473	0.00138663
GSE29618_PDC_VS_MDC_DAY7_FLU_VACCINE_DN	0.664645	0.00138931
CHANG_IMMORTALIZED_BY_HPV31_UP	0.664269	0.00140119
chr7q35	0.664269	0.00140121
TGATTTRY_GFI1_01	0.66425	0.00140182
GSE19198_1H_VS_24H_IL21_TREATED_TCELL_UP	0.664074	0.00140741
GSE13522_WT_VS_IFNG_KO_SKIN_DN	0.663778	0.00141686
BIOCARTA_LAIR_PATHWAY	0.663641	0.00142124
WP_CELLS_AND_MOLECULES_INVOLVED_IN_LOCAL_ACUTE_INFLAMMATORY_RESPONSE	0.663641	0.00142124
MIR889_3P	0.663453	0.00142728
GSE37301_PRO_BCELL_VS_CD4_TCELL_DN	0.663272	0.00143312
CORRE_MULTIPLE_MYELOMA_UP	0.662995	0.00144209
HP_ABNORMAL_JAW_MORPHOLOGY	0.662935	0.00144405
HP_ABNORMAL_HAND_MORPHOLOGY	0.662911	0.00144482
GOBP_STEM_CELL_PROLIFERATION	0.662907	0.00144496
ACACTCC_MIR122A	0.662836	0.00144729
HP_VITREOUS_HEMORRHAGE	0.662831	0.00144744
REACTOME_CREATINE_METABOLISM	0.66279	0.00144878
YNTTTNNNANGCARM_UNKNOWN	0.662777	0.00144919
MODULE_12	0.662775	0.00144927
GOBP_INORGANIC_ION_IMPORT_ACROSS_PLASMA_MEMBRANE	0.662545	0.00145679
MIR192_3P	0.662501	0.00145823
GSE30083_SP3_VS_SP4_THYMOCYTE_UP	0.662249	0.00146651
GOBP_REGULATION_OF_MEMBRANE_REPOLARIZATION	0.662149	0.0014698
GOBP_LUTEINIZATION	0.662059	0.00147279
GOBP_NEGATIVE_REGULATION_OF_ION_TRANSMEMBRANE_TRANSPORT	0.661992	0.00147499
HP_ABNORMAL_CEREBELLAR_VERMIS_MORPHOLOGY	0.661889	0.0014784
GSE29618_PDC_VS_MDC_DN	0.661845	0.00147988
HP_APLASIA_HYPOPLASIA_OF_FINGERS	0.661585	0.00148851
HP_SYRINGOMYELIA	0.661546	0.00148982
GOCC_SARCOPLASMIC_RETICULUM_MEMBRANE	0.66146	0.00149272
GOBP_CIRCULATORY_SYSTEM_DEVELOPMENT	0.661338	0.00149678
GOBP_REGULATION_OF_PEPTIDYL_THREONINE_PHOSPHORYLATION	0.661179	0.00150212
GOBP_TUBE_DEVELOPMENT	0.661119	0.00150415
GOBP_CELL_SURFACE_RECEPTOR_SIGNALING_PATHWAY_INVOLVED_IN_HEART_DEVELOPMENT	0.661079	0.0015055
DESCARTES_FETAL_MUSCLE_VASCULAR_ENDOTHELIAL_CELLS	0.661035	0.00150696
HP_ADRENAL_INSUFFICIENCY	0.661023	0.00150738
ICSBP_Q6	0.660822	0.00151418
SENESE_HDAC1_AND_HDAC2_TARGETS_DN	0.660784	0.00151545
DESCARTES_MAIN_FETAL_RETINAL_PROGENITORS_AND_MULLER_GLIA	0.660753	0.00151652
GOBP_OSSIFICATION	0.660722	0.00151755
PANGAS_TUMOR_SUPPRESSION_BY_SMAD1_AND_SMAD5_DN	0.660237	0.0015341
ACEVEDO_LIVER_CANCER_WITH_H3K27ME3_UP	0.660216	0.00153478
HP_ABNORMAL_SPINAL_MENINGEAL_MORPHOLOGY	0.660165	0.00153655
HP_GLOSSOPTOSIS	0.660146	0.0015372
GOBP_PRESYNAPTIC_MEMBRANE_ORGANIZATION	0.659841	0.00154768
GSE7764_NKCELL_VS_SPLENOCYTE_UP	0.659735	0.00155136
DESCARTES_FETAL_PLACENTA_SMOOTH_MUSCLE_CELLS	0.659667	0.00155369
WP_HIPPO_SIGNALING_REGULATION_PATHWAYS	0.659626	0.00155513
GSE30971_2H_VS_4H_LPS_STIM_MACROPHAGE_WBP7_HET_DN	0.659506	0.00155928
MODULE_37	0.65947	0.00156054
MIR3164	0.659452	0.00156115
GOBP_PROTEIN_LOCALIZATION_TO_MICROTUBULE	0.659313	0.00156596
MIR7162_3P	0.659305	0.00156625
CTTTGA_LEF1_Q2	0.659228	0.00156894
NABA_ECM_GLYCOPROTEINS	0.659222	0.00156914
HP_SCARRING	0.659064	0.00157468
GOBP_POSITIVE_CHEMOTAXIS	0.658769	0.00158503
HP_SUDDEN_EPISODIC_APNEA	0.658654	0.00158905
GAUTAM_EYE_IRIS_CILIARY_BODY_MONOCYTES	0.658614	0.00159048
DESCARTES_FETAL_PLACENTA_STROMAL_CELLS	0.658605	0.00159081
SU_THYMUS	0.658534	0.00159331
AREB6_04	0.658494	0.00159473
GOCC_DYSTROPHIN_ASSOCIATED_GLYCOPROTEIN_COMPLEX	0.6584	0.00159805
IIZUKA_LIVER_CANCER_EARLY_RECURRENCE	0.658336	0.00160032
REACTOME_NOD1_2_SIGNALING_PATHWAY	0.658196	0.00160529
GOBP_REGULATION_OF_PHOSPHOLIPASE_ACTIVITY	0.657972	0.00161326
GOMF_FOUR_WAY_JUNCTION_DNA_BINDING	0.657944	0.00161425
MANNO_MIDBRAIN_NEUROTYPES_HOPC	0.657896	0.00161596
GOBP_REGULATION_OF_CELL_JUNCTION_ASSEMBLY	0.657675	0.0016239
GOMF_NEUROTRANSMITTER_RECEPTOR_ACTIVITY	0.657667	0.00162419
REACTOME_CLASS_C_3_METABOTROPIC_GLUTAMATE_PHEROMONE_RECEPTORS	0.657539	0.00162877
GOBP_REGULATION_OF_CELL_FATE_SPECIFICATION	0.657514	0.00162967
GOBP_RENAL_VESICLE_DEVELOPMENT	0.657499	0.00163021
MODULE_47	0.65704	0.00164683
HP_ABNORMAL_CRANIAL_NERVE_PHYSIOLOGY	0.657004	0.00164812
HP_MENINGITIS	0.656974	0.00164921
TGCCTTA_MIR124A	0.656854	0.00165359
HP_ISCHEMIC_STROKE	0.656835	0.00165427
HP_ABNORMALITY_OF_THE_MIDDLE_PHALANX_OF_THE_5TH_FINGER	0.656786	0.00165609
HP_ABNORMAL_EATING_BEHAVIOR	0.656312	0.00167345
GOCC_RECEPTOR_COMPLEX	0.656245	0.0016759
NFE2L2.V2	0.656232	0.00167637
GOBP_CGMP_BIOSYNTHETIC_PROCESS	0.656152	0.00167933
KORKOLA_YOLK_SAC_TUMOR	0.655973	0.00168595
HP_DRUSEN	0.655751	0.00169421
PID_INTEGRIN2_PATHWAY	0.655498	0.00170361
GOBP_NEGATIVE_REGULATION_OF_NEURON_PROJECTION_REGENERATION	0.655322	0.00171022
GSE13306_RA_VS_UNTREATED_MEM_CD4_TCELL_UP	0.654988	0.0017228
GSE5589_LPS_AND_IL10_VS_LPS_AND_IL6_STIM_IL10_KO_MACROPHAGE_45MIN_DN	0.654943	0.00172448
GSE36078_WT_VS_IL1R_KO_LUNG_DC_UP	0.654916	0.00172549
GOBP_SENSORY_ORGAN_DEVELOPMENT	0.654789	0.00173028
HP_ABNORMALITY_OF_CARTILAGE_OF_EXTERNAL_EAR	0.654787	0.00173036
MODULE_136	0.654663	0.00173506
GOBP_REGULATION_OF_DELAYED_RECTIFIER_POTASSIUM_CHANNEL_ACTIVITY	0.654597	0.00173757
GOBP_DENDRITIC_CELL_DIFFERENTIATION	0.654522	0.00174045
PID_CD40_PATHWAY	0.654454	0.00174302
GOBP_REGULATION_OF_B_CELL_DIFFERENTIATION	0.654389	0.00174551
GAO_LARGE_INTESTINE_ADULT_CE_OLFM4HIGH_STEM_CELL	0.654351	0.00174696
AAGCCAT_MIR135A_MIR135B	0.654182	0.00175341
GOBP_COMPLEMENT_ACTIVATION_LECTIN_PATHWAY	0.654106	0.00175634
BEGUM_TARGETS_OF_PAX3_FOXO1_FUSION_UP	0.653984	0.00176099
HP_HIP_DISLOCATION	0.653837	0.00176667
REACTOME_REGULATION_OF_COMMISSURAL_AXON_PATHFINDING_BY_SLIT_AND_ROBO	0.653817	0.00176744
DESCARTES_FETAL_EYE_BIPOLAR_CELLS	0.653635	0.00177446
GSE37301_HEMATOPOIETIC_STEM_CELL_VS_COMMON_LYMPHOID_PROGENITOR_DN	0.65358	0.00177658
GOBP_POSITIVE_REGULATION_OF_TYROSINE_PHOSPHORYLATION_OF_STAT_PROTEIN	0.65331	0.00178707
GOBP_MAINTENANCE_OF_LOCATION	0.653309	0.00178708
WP_ECTODERM_DIFFERENTIATION	0.653016	0.00179851
HP_DEVIATION_OF_THE_HAND_OR_OF_FINGERS_OF_THE_HAND	0.652838	0.00180549
GSE1791_CTRL_VS_NEUROMEDINU_IN_T_CELL_LINE_6H_UP	0.65283	0.00180581
MIR553	0.652547	0.00181692
CEBPA_01	0.652531	0.00181759
ESC_V6.5_UP_EARLY.V1_DN	0.652287	0.00182721
GAUSSMANN_MLL_AF4_FUSION_TARGETS_A_DN	0.652247	0.00182882
HP_ABNORMALITY_OF_THE_MIDFACE	0.652228	0.00182958
HP_PROMINENT_NASAL_TIP	0.652196	0.00183082
ONDER_CDH1_TARGETS_2_UP	0.652179	0.00183152
HP_OVERLAPPING_FINGERS	0.652153	0.00183255
MIR6501_3P	0.652151	0.00183261
chr2q12	0.65213	0.00183346
HOELZEL_NF1_TARGETS_UP	0.651884	0.00184325
GOBP_SODIUM_ION_HOMEOSTASIS	0.651723	0.00184968
HP1SITEFACTOR_Q6	0.651531	0.0018574
GOBP_REGULATION_OF_DNA_BINDING_TRANSCRIPTION_FACTOR_ACTIVITY	0.651507	0.00185836
GOBP_REGULATION_OF_SMALL_GTPASE_MEDIATED_SIGNAL_TRANSDUCTION	0.651246	0.00186886
GOMF_PDZ_DOMAIN_BINDING	0.651178	0.00187163
GOBP_NEURAL_RETINA_DEVELOPMENT	0.651016	0.00187818
MIR34A_5P	0.651013	0.00187829
MANNO_MIDBRAIN_NEUROTYPES_HGABA	0.650988	0.00187932
MCBRYAN_PUBERTAL_BREAST_6_7WK_UP	0.650918	0.00188214
GSE26290_CTRL_VS_AKT_INHIBITOR_TREATED_ANTI_CD3_AND_IL2_STIM_CD8_TCELL_UP	0.650742	0.0018893
HU_FETAL_RETINA_BIPOLAR	0.650526	0.00189813
WESTON_VEGFA_TARGETS_12HR	0.650497	0.00189934
HP_PROLONGED_BLEEDING_AFTER_DENTAL_EXTRACTION	0.650488	0.00189969
GOBP_POSITIVE_REGULATION_OF_PHOSPHATIDYLINOSITOL_3_KINASE_SIGNALING	0.650391	0.00190367
SCHUETZ_BREAST_CANCER_DUCTAL_INVASIVE_UP	0.650379	0.00190416
HP_ABNORMALITY_OF_THE_DENTITION	0.650347	0.00190546
DURANTE_ADULT_OLFACTORY_NEUROEPITHELIUM_FIBROBLASTS_STROMAL_CELLS	0.650213	0.00191096
MIR628_5P	0.649913	0.00192334
DESCARTES_FETAL_KIDNEY_MYELOID_CELLS	0.649868	0.00192521
OCT1_Q6	0.649826	0.00192696
HP_ABNORMALITY_OF_PELVIC_GIRDLE_BONE_MORPHOLOGY	0.649825	0.00192698
GSE35543_IN_VIVO_NTREG_VS_IN_VITRO_ITREG_DN	0.649693	0.00193247
GOBP_CARDIAC_SEPTUM_MORPHOGENESIS	0.64964	0.00193468
GOBP_TYROSINE_PHOSPHORYLATION_OF_STAT_PROTEIN	0.649525	0.00193946
HP_BROAD_ALVEOLAR_RIDGES	0.649325	0.00194781
CHYLA_CBFA2T3_TARGETS_UP	0.649262	0.00195042
GSE5542_UNTREATED_VS_IFNG_TREATED_EPITHELIAL_CELLS_24H_UP	0.64865	0.00197619
MIR128_3P	0.648555	0.00198023
GSE11961_MARGINAL_ZONE_BCELL_VS_GERMINAL_CENTER_BCELL_DAY7_DN	0.648467	0.00198393
HP_SLANTING_OF_THE_PALPEBRAL_FISSURE	0.648353	0.00198879
GROSS_HYPOXIA_VIA_ELK3_ONLY_UP	0.648145	0.00199764
REACTOME_GENERATION_OF_SECOND_MESSENGER_MOLECULES	0.648117	0.00199883
HP_FLAT_FACE	0.648105	0.00199939
GOBP_LENS_MORPHOGENESIS_IN_CAMERA_TYPE_EYE	0.647858	0.00200993
MIR616_3P	0.647808	0.0020121
GOBP_REGULATION_OF_CARDIAC_MUSCLE_CELL_DIFFERENTIATION	0.647795	0.00201264
GOBP_METANEPHRIC_EPITHELIUM_DEVELOPMENT	0.647731	0.00201538
HP_NAIL_DYSPLASIA	0.647565	0.00202257
GOBP_REGULATION_OF_ACTIVIN_RECEPTOR_SIGNALING_PATHWAY	0.647498	0.00202546
GOCC_FILOPODIUM	0.647313	0.00203346
GOBP_METAL_ION_TRANSPORT	0.64728	0.0020349
GOBP_DETECTION_OF_VISIBLE_LIGHT	0.646989	0.00204753
GOBP_RECEPTOR_GUANYLYL_CYCLASE_SIGNALING_PATHWAY	0.646974	0.00204818
REACTOME_NOTCH2_INTRACELLULAR_DOMAIN_REGULATES_TRANSCRIPTION	0.646952	0.00204913
GSE21379_WT_VS_SAP_KO_TFH_CD4_TCELL_DN	0.646782	0.00205659
MIR744_5P	0.64678	0.00205664
LAKE_ADULT_KIDNEY_C2_PODOCYTES	0.646683	0.00206092
GOBP_POSITIVE_REGULATION_OF_JUN_KINASE_ACTIVITY	0.646589	0.00206503
GRAHAM_CML_DIVIDING_VS_NORMAL_DIVIDING_DN	0.646491	0.00206936
MIR4790_3P	0.646443	0.00207144
GSE43863_TFH_VS_LY6C_INT_CXCR5POS_EFFECTOR_CD4_TCELL_DN	0.646423	0.00207232
AAAGGAT_MIR501	0.646413	0.00207278
HP_INTELLECTUAL_DISABILITY_BORDERLINE	0.646286	0.00207835
REACTOME_AMINO_ACID_TRANSPORT_ACROSS_THE_PLASMA_MEMBRANE	0.646268	0.00207914
HP_ABNORMAL_BLOOD_POTASSIUM_CONCENTRATION	0.646236	0.00208059
MORF_LCAT	0.646115	0.00208592
LEE_LIVER_CANCER_CIPROFIBRATE_UP	0.646067	0.00208804
KEGG_STARCH_AND_SUCROSE_METABOLISM	0.646001	0.00209098
GOBP_MEMBRANE_REPOLARIZATION_DURING_ACTION_POTENTIAL	0.645957	0.00209292
MODULE_199	0.645912	0.00209495
MIR449A	0.645735	0.00210279
GOBP_METAL_ION_HOMEOSTASIS	0.645699	0.00210441
KRAS.300_UP.V1_UP	0.645684	0.00210508
GOBP_POSITIVE_REGULATION_OF_DNA_BINDING_TRANSCRIPTION_FACTOR_ACTIVITY	0.645616	0.00210811
MIR323A_3P	0.645557	0.00211075
ER_Q6_01	0.645556	0.00211079
ZHENG_GLIOBLASTOMA_PLASTICITY_DN	0.645482	0.0021141
GOBP_POSITIVE_REGULATION_OF_MULTICELLULAR_ORGANISMAL_PROCESS	0.645368	0.00211923
TRAVAGLINI_LUNG_CLASSICAL_MONOCYTE_CELL	0.645222	0.00212576
HP_CHORIORETINAL_DEGENERATION	0.64504	0.00213396
WP_PHOSPHOINOSITIDES_METABOLISM	0.645016	0.00213507
GOBP_SENSORY_PERCEPTION_OF_CHEMICAL_STIMULUS	0.644685	0.00215002
GOBP_PROTEOGLYCAN_METABOLIC_PROCESS	0.64446	0.0021603
ANASTASSIOU_MULTICANCER_INVASIVENESS_SIGNATURE	0.644191	0.00217255
GSE21774_CD62L_POS_CD56_BRIGHT_VS_CD62L_NEG_CD56_DIM_NK_CELL_DN	0.644113	0.00217614
GSE3920_IFNA_VS_IFNG_TREATED_FIBROBLAST_UP	0.644112	0.00217619
GOBP_RETINOL_METABOLIC_PROCESS	0.643956	0.00218336
GRANDVAUX_IRF3_TARGETS_UP	0.643809	0.00219012
GOMF_NEUROTRANSMITTER_RECEPTOR_ACTIVITY_INVOLVED_IN_REGULATION_OF_POSTSYNAPTIC_MEMBRANE_POTENTIAL	0.643794	0.00219082
ZHENG_CORD_BLOOD_C6_HSC_MULTIPOTENT_PROGENITOR	0.643697	0.0021953
MIR675_3P	0.64354	0.00220256
GOBP_RETINA_DEVELOPMENT_IN_CAMERA_TYPE_EYE	0.643522	0.00220338
HP_ABNORMAL_GROWTH_HORMONE_LEVEL	0.643503	0.00220428
QIU_PBMC_HEPTATITIS_B_SURFACE_ANTIGEN_AGE_UNDER50_NON_RESPONDERS_VS_RESPONDERS_3DY_UP	0.643432	0.00220755
HP_ABNORMALITY_OF_SKIN_PHYSIOLOGY	0.643138	0.00222127
GOCC_MICROTUBULE_END	0.643072	0.00222431
ZHAN_MULTIPLE_MYELOMA_MS_UP	0.643014	0.00222703
GOMF_ACTIN_BINDING	0.642975	0.00222885
WP_ENDOTHELIN_PATHWAYS	0.642808	0.00223672
MIR130B_5P	0.642597	0.00224663
LEE_LIVER_CANCER_MYC_DN	0.642573	0.00224773
HP_UNUSUAL_INFECTION_BY_ANATOMICAL_SITE	0.64255	0.00224883
GOBP_NEGATIVE_REGULATION_OF_ORGAN_GROWTH	0.642473	0.00225249
GOBP_POSITIVE_REGULATION_OF_INTERLEUKIN_10_PRODUCTION	0.642289	0.00226118
OCT_C	0.642252	0.0022629
HP_THICK_EYEBROW	0.642163	0.00226715
GOBP_AXIS_ELONGATION	0.642058	0.00227213
WP_LUNG_FIBROSIS	0.642052	0.00227243
GOBP_STRIATED_MUSCLE_CONTRACTION	0.642048	0.00227259
GOBP_REGULATION_OF_EXTRACELLULAR_MATRIX_DISASSEMBLY	0.641996	0.00227509
MIR5089_3P	0.641884	0.00228043
GOBP_REGULATION_OF_TRANSMEMBRANE_TRANSPORT	0.641881	0.00228057
MIR500A_3P	0.641772	0.00228577
AGCATTA_MIR155	0.641678	0.00229027
AAANWWTGC_UNKNOWN	0.641614	0.00229334
HP_CONTRACTURES_OF_THE_JOINTS_OF_THE_UPPER_LIMBS	0.641374	0.00230486
GSE30083_SP2_VS_SP3_THYMOCYTE_UP	0.641323	0.0023073
HP_ABNORMAL_HAIR_WHORL	0.641323	0.00230731
GOMF_ATPASE_COUPLED_CATION_TRANSMEMBRANE_TRANSPORTER_ACTIVITY	0.641248	0.00231092
HP_VENOUS_THROMBOSIS	0.641126	0.00231683
HP_ABNORMALITY_OF_THE_PYLORUS	0.641019	0.002322
HP_LIMB_UNDERGROWTH	0.640925	0.00232656
KRAS.BREAST_UP.V1_UP	0.640891	0.00232819
GOCC_POTASSIUM_CHANNEL_COMPLEX	0.640776	0.00233379
DESCARTES_FETAL_LIVER_HEPATOBLASTS	0.640719	0.00233653
GOBP_CEREBRAL_CORTEX_CELL_MIGRATION	0.640577	0.00234346
HP_CRANIOSYNOSTOSIS	0.64054	0.00234525
GOBP_POSITIVE_REGULATION_OF_LAMELLIPODIUM_ORGANIZATION	0.640458	0.0023493
POU3F2_02	0.640419	0.00235121
DESCARTES_FETAL_INTESTINE_LYMPHOID_CELLS	0.640243	0.00235983
HP_PROLONGED_QTC_INTERVAL	0.640157	0.00236406
HP_ABNORMAL_QT_INTERVAL	0.640116	0.00236604
GOMF_SULFUR_COMPOUND_BINDING	0.640034	0.00237008
BIOCARTA_TCYTOTOXIC_PATHWAY	0.639942	0.00237464
ZHONG_PFC_C8_UNKNOWN_NEUROD2_POS_INTERNEURON	0.639761	0.00238358
GOBP_CARDIAC_MUSCLE_CELL_ACTION_POTENTIAL_INVOLVED_IN_CONTRACTION	0.639757	0.00238377
GOBP_TUBE_MORPHOGENESIS	0.639692	0.00238698
REACTOME_CHAPERONE_MEDIATED_AUTOPHAGY	0.639623	0.0023904
HP_ABNORMAL_HAIR_MORPHOLOGY	0.639601	0.00239152
FLETCHER_PBMC_BCG_10W_INFANT_BCG_STIMULATED_VS_UNSTIMULATED_10W_DN	0.639595	0.00239178
MODULE_234	0.639557	0.00239366
GOBP_SENSORY_PERCEPTION	0.63954	0.00239451
BOSCO_TH1_CYTOTOXIC_MODULE	0.6395	0.00239649
HP_ABNORMALITY_OF_THE_HEPATIC_VASCULATURE	0.639475	0.00239778
AIZARANI_LIVER_C5_NK_NKT_CELLS_3	0.639284	0.00240726
MIR10397_3P	0.639169	0.00241304
MORF_FOSL1	0.639066	0.00241815
GSE22886_NEUTROPHIL_VS_MONOCYTE_UP	0.63896	0.00242348
MEBARKI_HCC_PROGENITOR_WNT_UP_BLOCKED_BY_FZD8CRD	0.638915	0.00242572
BCAT_GDS748_UP	0.638839	0.00242954
GOBP_AROMATIC_AMINO_ACID_TRANSPORT	0.63876	0.00243354
GAZDA_DIAMOND_BLACKFAN_ANEMIA_PROGENITOR_UP	0.638608	0.0024412
MIR218_5P	0.638514	0.00244597
MODULE_489	0.63827	0.00245831
MIR3680_5P	0.63818	0.00246289
HP_CHOANAL_STENOSIS	0.638168	0.00246352
GOBP_MUSCLE_CELL_PROLIFERATION	0.638063	0.00246883
MIR2116_3P	0.637894	0.00247749
GOBP_MORPHOGENESIS_OF_AN_EPITHELIAL_FOLD	0.637877	0.00247833
HP_SPINAL_CANAL_STENOSIS	0.637821	0.00248123
MORF_DCC	0.637557	0.00249473
WP_FATTY_ACID_TRANSPORTERS	0.637356	0.00250511
GOMF_NUCLEOSIDE_TRIPHOSPHATASE_REGULATOR_ACTIVITY	0.637355	0.00250512
LIM_MAMMARY_LUMINAL_PROGENITOR_UP	0.637271	0.00250947
DESCARTES_MAIN_FETAL_GRANULE_NEURONS	0.637068	0.00252001
TRAVAGLINI_LUNG_MYOFIBROBLAST_CELL	0.637032	0.00252184
MIR6820_3P	0.636968	0.00252517
GOMF_CXCR_CHEMOKINE_RECEPTOR_BINDING	0.636951	0.00252606
MIR670_3P	0.636916	0.00252791
GSE40274_LEF1_VS_FOXP3_AND_LEF1_TRANSDUCED_ACTIVATED_CD4_TCELL_UP	0.636916	0.00252791
HP_POOR_FINE_MOTOR_COORDINATION	0.636858	0.00253092
ZHENG_CORD_BLOOD_C4_PUTATIVE_EARLY_ERYTHROID_COMMITMENT	0.636704	0.00253894
GOMF_GABA_RECEPTOR_ACTIVITY	0.636689	0.00253971
GOBP_DIVALENT_INORGANIC_CATION_HOMEOSTASIS	0.636526	0.0025482
HP_ABNORMAL_PUPILLARY_FUNCTION	0.636432	0.00255312
MIR664B_3P	0.636379	0.0025559
VANASSE_BCL2_TARGETS_DN	0.636359	0.00255695
HP_DISPROPORTIONATE_SHORT_STATURE	0.636274	0.00256144
GOBP_REGULATION_OF_B_CELL_ACTIVATION	0.636159	0.00256747
HP_SYNOVITIS	0.636068	0.00257229
GENTILE_UV_LOW_DOSE_DN	0.636036	0.00257396
HP_IMMUNE_DYSREGULATION	0.636021	0.00257474
REACTOME_UPTAKE_AND_FUNCTION_OF_ANTHRAX_TOXINS	0.635848	0.00258389
GOBP_POSITIVE_REGULATION_OF_GTPASE_ACTIVITY	0.635845	0.00258406
GOBP_HEART_PROCESS	0.635745	0.00258934
GSE18791_CTRL_VS_NEWCASTLE_VIRUS_DC_16H_DN	0.635714	0.00259099
DESCARTES_FETAL_ADRENAL_STROMAL_CELLS	0.635713	0.00259105
GOBP_NEUROGENESIS	0.635637	0.00259507
NAKAYAMA_SOFT_TISSUE_TUMORS_PCA2_DN	0.635623	0.00259582
TTF1_Q6	0.63557	0.00259867
CHEOK_RESPONSE_TO_HD_MTX_UP	0.635427	0.00260625
MIR4691_3P	0.635424	0.00260642
GOBP_NEGATIVE_REGULATION_OF_TRANSMEMBRANE_RECEPTOR_PROTEIN_SERINE_THREONINE_KINASE_SIGNALING_PATHWAY	0.635343	0.00261074
WP_WNT_SIGNALING_IN_KIDNEY_DISEASE	0.635282	0.00261399
STARK_PREFRONTAL_CORTEX_22Q11_DELETION_UP	0.635266	0.00261484
HP_ABNORMAL_LOCATION_OF_EARS	0.635254	0.0026155
GOBP_NEGATIVE_REGULATION_OF_EPITHELIAL_CELL_PROLIFERATION	0.635212	0.00261773
MIR6867_5P	0.634957	0.00263145
GOBP_DENDRITIC_CELL_CYTOKINE_PRODUCTION	0.634752	0.00264249
DESCARTES_FETAL_EYE_HORIZONTAL_CELLS	0.634736	0.00264335
ROY_WOUND_BLOOD_VESSEL_UP	0.634654	0.00264777
PID_EPHRINB_REV_PATHWAY	0.634563	0.00265266
GOMF_3_5_CYCLIC_AMP_PHOSPHODIESTERASE_ACTIVITY	0.634449	0.00265883
YAATNRNNNYNATT_UNKNOWN	0.634286	0.00266768
GSE30971_WBP7_HET_VS_KO_MACROPHAGE_2H_LPS_STIM_UP	0.634249	0.0026697
HP_BROAD_LONG_BONES	0.63417	0.00267401
TCF4_Q5	0.634109	0.00267735
GSE21380_NON_TFH_VS_TFH_CD4_TCELL_UP	0.634105	0.00267755
GSE20366_TREG_VS_NAIVE_CD4_TCELL_DN	0.63407	0.00267949
MIR758_3P	0.633857	0.00269112
FLETCHER_PBMC_BCG_10W_INFANT_PPD_STIMULATED_VS_UNSTIMULATED_10W_DN	0.63384	0.00269203
GOCC_ATPASE_DEPENDENT_TRANSMEMBRANE_TRANSPORT_COMPLEX	0.633794	0.00269458
GOBP_T_CELL_ACTIVATION_VIA_T_CELL_RECEPTOR_CONTACT_WITH_ANTIGEN_BOUND_TO_MHC_MOLECULE_ON_ANTIGEN_PRESENTING_CELL	0.633764	0.00269623
MIR3140_3P	0.633649	0.0027025
GSE33424_CD161_INT_VS_NEG_CD8_TCELL_DN	0.633542	0.0027084
GSE29164_UNTREATED_VS_CD8_TCELL_TREATED_MELANOMA_DAY3_DN	0.633506	0.00271039
HP_ABNORMALITY_OF_THE_PALPEBRAL_FISSURES	0.633486	0.00271147
GOBP_EXPLORATION_BEHAVIOR	0.633421	0.00271508
GOBP_MEMORY	0.633388	0.0027169
MIR3681_3P	0.633384	0.00271714
GOBP_DISTAL_TUBULE_DEVELOPMENT	0.633333	0.00271995
chrXq23	0.633206	0.00272693
GOBP_DENDRITE_EXTENSION	0.633167	0.0027291
GOBP_NODAL_SIGNALING_PATHWAY	0.633167	0.0027291
GSE18791_UNSTIM_VS_NEWCATSLE_VIRUS_DC_18H_DN	0.633131	0.00273112
HP_PRIMITIVE_NEUROECTODERMAL_TUMOR	0.633097	0.00273299
GAO_LARGE_INTESTINE_ADULT_CI_MESENCHYMAL_CELLS	0.632985	0.00273922
GTGTCAA_MIR514	0.632956	0.00274082
MIR129_5P	0.632953	0.00274098
GOBP_NEGATIVE_REGULATION_OF_POTASSIUM_ION_TRANSPORT	0.632668	0.00275689
GOBP_REGULATION_OF_NATURAL_KILLER_CELL_ACTIVATION	0.632647	0.00275808
DESCARTES_FETAL_LUNG_LYMPHATIC_ENDOTHELIAL_CELLS	0.632341	0.00277517
GOBP_NEGATIVE_REGULATION_OF_TRANSMEMBRANE_TRANSPORT	0.632338	0.00277539
DESCARTES_FETAL_INTESTINE_SMOOTH_MUSCLE_CELLS	0.63231	0.00277692
DAVICIONI_TARGETS_OF_PAX_FOXO1_FUSIONS_UP	0.632184	0.00278402
AIZARANI_LIVER_C6_KUPFFER_CELLS_2	0.632156	0.00278563
GOBP_RESPONSE_TO_AUDITORY_STIMULUS	0.632109	0.00278828
MIR519E_5P	0.632104	0.00278856
REACTOME_CLASS_A_1_RHODOPSIN_LIKE_RECEPTORS	0.632102	0.00278865
GOBP_SENSORY_ORGAN_MORPHOGENESIS	0.631956	0.00279688
MODULE_59	0.631952	0.00279712
GOCC_CELL_LEADING_EDGE	0.631765	0.0028077
MIR6779_5P	0.631604	0.00281684
TAKAYAMA_BOUND_BY_AR	0.631596	0.0028173
MORF_MAP3K14	0.631471	0.00282442
MIR6511B_5P	0.631431	0.00282671
REACTOME_G_ALPHA_Q_SIGNALLING_EVENTS	0.631414	0.0028277
GSE10147_IL3_VS_IL3_AND_CPG_STIM_PDC_UP	0.631373	0.00283005
LET_7C_3P	0.631362	0.00283065
GSE17974_IL4_AND_ANTI_IL12_VS_UNTREATED_6H_ACT_CD4_TCELL_DN	0.631158	0.00284233
GOBP_MOLTING_CYCLE	0.631153	0.00284264
MIR4493	0.631124	0.00284427
REACTOME_TNFS_BIND_THEIR_PHYSIOLOGICAL_RECEPTORS	0.631107	0.00284528
GOBP_LENS_DEVELOPMENT_IN_CAMERA_TYPE_EYE	0.630826	0.00286141
GSE43863_DAY6_EFF_VS_DAY150_MEM_TH1_CD4_TCELL_DN	0.630697	0.00286887
HUANG_FOXA2_TARGETS_DN	0.630564	0.00287657
SANA_TNF_SIGNALING_DN	0.630542	0.00287782
MIR3622A_3P_MIR3622B_3P	0.630366	0.00288804
GOCC_GABA_RECEPTOR_COMPLEX	0.630355	0.00288868
GSE360_T_GONDII_VS_B_MALAYI_HIGH_DOSE_DC_DN	0.630342	0.00288943
MIR216A_3P	0.630324	0.00289043
MIR579_3P	0.630175	0.00289915
WP_OLIGODENDROCYTE_SPECIFICATION_AND_DIFFERENTIATION_LEADING_TO_MYELIN_COMPONENTS_FOR_CNS	0.630051	0.00290634
GSE7852_LN_VS_THYMUS_TREG_UP	0.630023	0.002908
HP_ABNORMAL_CARDIAC_VENTRICLE_MORPHOLOGY	0.629933	0.00291326
GOBP_POSITIVE_REGULATION_OF_PHOSPHOLIPASE_ACTIVITY	0.62984	0.00291869
KENNY_CTNNB1_TARGETS_UP	0.629638	0.00293053
HP_BRACHYTURRICEPHALY	0.629582	0.00293387
GOMF_CARBOXYPEPTIDASE_ACTIVITY	0.62951	0.00293811
MIR34C_5P	0.629485	0.00293956
NRL_DN.V1_UP	0.629463	0.00294086
GOBP_POSITIVE_REGULATION_OF_INTERLEUKIN_2_PRODUCTION	0.629386	0.00294543
GSE3982_DC_VS_BASOPHIL_UP	0.62938	0.00294573
GOBP_MESENCHYMAL_CELL_PROLIFERATION	0.629373	0.00294617
HP_ABNORMAL_CONJUNCTIVA_MORPHOLOGY	0.629304	0.00295026
GAVIN_FOXP3_TARGETS_CLUSTER_P3	0.629285	0.00295135
LAKE_ADULT_KIDNEY_C30_IMMUNE_CELLS_MACROPHAGES	0.629174	0.00295795
REACTOME_RHOA_GTPASE_CYCLE	0.629092	0.00296279
GOBP_REGULATION_OF_CANONICAL_WNT_SIGNALING_PATHWAY	0.628991	0.00296881
GOBP_GAS_HOMEOSTASIS	0.628903	0.00297403
MIR1200	0.62888	0.00297541
MODULE_324	0.628794	0.00298051
HP_IRIS_HYPOPIGMENTATION	0.62877	0.00298196
MIR524_5P	0.62875	0.00298316
HP_ANNULAR_PANCREAS	0.628699	0.00298619
GOBP_BONE_REMODELING	0.628681	0.00298728
GTGCAAA_MIR507	0.62861	0.00299152
GOBP_IMPORT_ACROSS_PLASMA_MEMBRANE	0.628531	0.00299624
MIR32_3P	0.628463	0.00300034
GOBP_METANEPHRIC_TUBULE_DEVELOPMENT	0.628427	0.00300249
GOBP_KERATINIZATION	0.628329	0.00300835
MORF_PDCD1	0.628283	0.0030111
MODULE_248	0.628267	0.00301208
GSE28130_ACTIVATED_VS_INDUCEED_TREG_UP	0.628176	0.00301757
HP_REGIONAL_ABNORMALITY_OF_SKIN	0.628009	0.00302761
OCT1_01	0.627878	0.00303556
MIR4325	0.627872	0.00303592
ZSCAN5C_TARGET_GENES	0.627768	0.00304219
LIEN_BREAST_CARCINOMA_METAPLASTIC	0.627699	0.00304641
HP_ABNORMAL_ILIAC_WING_MORPHOLOGY	0.627698	0.00304649
DESCARTES_FETAL_HEART_STROMAL_CELLS	0.627652	0.00304928
GOMF_BILE_ACID_TRANSMEMBRANE_TRANSPORTER_ACTIVITY	0.627567	0.00305444
HP_MICROMELIA	0.627555	0.00305516
GOBP_POSITIVE_REGULATION_OF_PEPTIDYL_SERINE_PHOSPHORYLATION	0.627435	0.0030625
WANG_SMARCE1_TARGETS_UP	0.627429	0.00306285
GOBP_POSITIVE_REGULATION_OF_WNT_SIGNALING_PATHWAY	0.627403	0.00306442
GOBP_REGULATION_OF_RAS_PROTEIN_SIGNAL_TRANSDUCTION	0.627396	0.00306485
SENESE_HDAC2_TARGETS_DN	0.627362	0.00306693
ZHONG_PFC_MAJOR_TYPES_INTERNEURON	0.627271	0.00307248
REACTOME_G_ALPHA_I_SIGNALLING_EVENTS	0.627126	0.00308138
GOBP_EMBRYONIC_DIGIT_MORPHOGENESIS	0.627084	0.00308394
GOBP_REGULATION_OF_ION_TRANSMEMBRANE_TRANSPORT	0.627075	0.00308451
CAMPS_COLON_CANCER_COPY_NUMBER_DN	0.626967	0.00309114
MIR520D_5P	0.626851	0.00309826
GOMF_INHIBITORY_EXTRACELLULAR_LIGAND_GATED_ION_CHANNEL_ACTIVITY	0.626799	0.00310148
GOCC_SARCOLEMMA	0.626776	0.00310288
GSE7460_FOXP3_MUT_VS_WT_ACT_TCONV_DN	0.626749	0.00310457
HUANG_DASATINIB_SENSITIVITY_UP	0.626742	0.00310497
KIM_GERMINAL_CENTER_T_HELPER_UP	0.626677	0.00310899
HOOI_ST7_TARGETS_UP	0.626604	0.0031135
REACTOME_HS_GAG_BIOSYNTHESIS	0.626439	0.00312371
DESCARTES_FETAL_INTESTINE_VASCULAR_ENDOTHELIAL_CELLS	0.626104	0.00314451
GOBP_POSITIVE_REGULATION_OF_T_CELL_CYTOKINE_PRODUCTION	0.625994	0.0031514
GOCC_LEADING_EDGE_MEMBRANE	0.625912	0.00315654
MIR6797_3P	0.625906	0.00315693
MIR4645_5P	0.625851	0.00316031
JINESH_BLEBBISHIELD_TO_IMMUNE_CELL_FUSION_PBSHMS_DN	0.625829	0.00316174
GOBP_REGULATION_OF_VASCULAR_WOUND_HEALING	0.62581	0.00316289
HP_ABNORMALLY_LARGE_GLOBE	0.62568	0.00317106
GARCIA_PINERES_PBMC_HPV_16_L1_VLP_AGE_18_25YO_STIMULATED_VS_UNSTIMULATED_0DY_VACCINATION_INDEPENDENT_DN	0.625662	0.00317217
GOBP_ANIMAL_ORGAN_FORMATION	0.625593	0.00317656
GOBP_REGULATION_OF_PHOSPHATIDYLINOSITOL_3_KINASE_SIGNALING	0.625581	0.00317729
REACTOME_SYNTHESIS_OF_BILE_ACIDS_AND_BILE_SALTS	0.625504	0.00318213
MIR515_5P	0.625354	0.00319159
HP_FACIAL_GRIMACING	0.625325	0.00319341
HP_MIXED_HEARING_IMPAIRMENT	0.625243	0.00319859
HP_ABNORMALITY_OF_THE_ELBOW	0.625183	0.00320238
GOMF_MONOCARBOXYLATE_SODIUM_SYMPORTER_ACTIVITY	0.624975	0.0032156
GOCC_SPECIFIC_GRANULE_MEMBRANE	0.624959	0.00321657
MODULE_240	0.624939	0.00321789
MIR3059_5P	0.624814	0.00322582
GOBP_EPITHELIAL_CELL_DEVELOPMENT	0.624808	0.00322622
BRUINS_UVC_RESPONSE_VIA_TP53_GROUP_C	0.624774	0.00322834
PLASARI_TGFB1_TARGETS_10HR_DN	0.624731	0.00323109
GOMF_POSTSYNAPTIC_NEUROTRANSMITTER_RECEPTOR_ACTIVITY	0.624589	0.00324017
ATGTACA_MIR493	0.62456	0.003242
GOBP_POSITIVE_REGULATION_OF_EXTRACELLULAR_MATRIX_ASSEMBLY	0.624515	0.00324486
DESCARTES_MAIN_FETAL_VASCULAR_ENDOTHELIAL_CELLS	0.62451	0.00324523
DESCARTES_FETAL_CEREBELLUM_ASTROCYTES	0.624423	0.00325077
HP_AORTIC_ROOT_ANEURYSM	0.62439	0.00325289
GOBP_NEGATIVE_REGULATION_OF_LYMPHOCYTE_MIGRATION	0.624373	0.00325401
GOBP_RESPONSE_TO_FATTY_ACID	0.624362	0.0032547
CART1_01	0.624332	0.00325662
GOMF_DEATH_RECEPTOR_ACTIVITY	0.624248	0.00326203
GGCACTT_MIR519E	0.623906	0.00328404
GOBP_CHONDROITIN_SULFATE_PROTEOGLYCAN_BIOSYNTHETIC_PROCESS	0.62388	0.00328574
MIR4270	0.623656	0.00330027
WP_CARDIAC_PROGENITOR_DIFFERENTIATION	0.623639	0.00330132
MIR6882_3P	0.623619	0.00330265
TTGCCAA_MIR182	0.623521	0.00330899
HP_ABNORMALITY_OF_THE_EXTERNAL_NOSE	0.623502	0.00331023
GOBP_TRACHEA_MORPHOGENESIS	0.623412	0.00331611
GOBP_REGULATION_OF_CARDIOCYTE_DIFFERENTIATION	0.62337	0.00331886
NABA_BASEMENT_MEMBRANES	0.623338	0.00332094
GOBP_ESTABLISHMENT_OF_PLANAR_POLARITY_INVOLVED_IN_NEURAL_TUBE_CLOSURE	0.623259	0.0033261
GOBP_IMMUNE_RESPONSE_INHIBITING_SIGNAL_TRANSDUCTION	0.623237	0.00332752
GOBP_MESENCHYMAL_TO_EPITHELIAL_TRANSITION_INVOLVED_IN_METANEPHROS_MORPHOGENESIS	0.623145	0.00333354
MIR548O_3P	0.622928	0.00334775
GOBP_REGULATION_OF_STEM_CELL_PROLIFERATION	0.622878	0.00335102
MARTINEZ_RESPONSE_TO_TRABECTEDIN	0.622798	0.0033563
TAL1BETAITF2_01	0.62277	0.00335818
GSE41867_DAY6_VS_DAY15_LCMV_ARMSTRONG_EFFECTOR_CD8_TCELL_UP	0.62265	0.00336608
MIR6716_5P	0.622562	0.0033719
TGTTTGY_HNF3_Q6	0.622508	0.00337546
MIR1290	0.62247	0.00337797
GOBP_LEUKOCYTE_CELL_CELL_ADHESION	0.622453	0.0033791
GOBP_SENSORY_PERCEPTION_OF_SMELL	0.622296	0.00338951
GOBP_REGULATION_OF_ORGAN_GROWTH	0.622253	0.00339234
HP_INTERMITTENT_EPISODES_OF_RESPIRATORY_INSUFFICIENCY_DUE_TO_MUSCLE_WEAKNESS	0.622111	0.00340179
GSE7219_UNSTIM_VS_LPS_AND_ANTI_CD40_STIM_NIK_NFKB2_KO_DC_UP	0.622035	0.00340685
GOBP_REGULATION_OF_JUN_KINASE_ACTIVITY	0.621973	0.00341099
MODULE_80	0.621963	0.00341163
GOBP_REGULATION_OF_PHAGOCYTOSIS	0.621919	0.00341455
CHICAS_RB1_TARGETS_CONFLUENT	0.62182	0.00342116
GOBP_REGULATION_OF_PLATELET_ACTIVATION	0.621773	0.00342433
AUJLA_IL22_AND_IL17A_SIGNALING	0.621713	0.00342835
HP_APNEIC_EPISODES_PRECIPITATED_BY_ILLNESS_FATIGUE_STRESS	0.621664	0.00343165
TAKEDA_TARGETS_OF_NUP98_HOXA9_FUSION_3D_UP	0.621546	0.00343954
GOBP_ENDOCARDIAL_CUSHION_MORPHOGENESIS	0.621527	0.00344081
HP_ABNORMALITY_OF_FACIAL_SKELETON	0.621484	0.0034437
DESCARTES_FETAL_HEART_SATB2_LRRC7_POSITIVE_CELLS	0.621469	0.00344473
MIR3138	0.621415	0.00344837
HP_ABNORMAL_UVEA_MORPHOLOGY	0.621268	0.00345827
GSE14699_NAIVE_VS_DELETIONAL_TOLERANCE_CD8_TCELL_DN	0.62116	0.00346552
GOBP_REGULATION_OF_UNSATURATED_FATTY_ACID_BIOSYNTHETIC_PROCESS	0.621124	0.00346801
PR_02	0.621074	0.00347134
MIR6832_3P	0.620985	0.00347741
MORF_EPHA7	0.620901	0.00348312
GOCC_TRANSPORTER_COMPLEX	0.620882	0.00348436
TAKEDA_TARGETS_OF_NUP98_HOXA9_FUSION_8D_DN	0.620648	0.00350027
HP_POSTERIORLY_ROTATED_EARS	0.620599	0.00350365
PID_INTEGRIN5_PATHWAY	0.620562	0.00350613
GSE21546_SAP1A_KO_VS_SAP1A_KO_AND_ELK1_KO_ANTI_CD3_STIM_DP_THYMOCYTES_DN	0.620503	0.00351017
GOCC_MICROTUBULE_PLUS_END	0.620484	0.00351151
MIR625_5P	0.620466	0.00351272
MIR7848_3P	0.620412	0.00351638
GATA1_05	0.620241	0.00352809
GSE40685_NAIVE_CD4_TCELL_VS_FOXP3_KO_TREG_PRECURSOR_DN	0.620241	0.00352814
GOCC_CHITOSOME	0.620161	0.00353361
CHARAFE_BREAST_CANCER_LUMINAL_VS_MESENCHYMAL_DN	0.620078	0.00353928
MODULE_46	0.620027	0.00354283
GOBP_REGULATION_OF_LAMELLIPODIUM_ORGANIZATION	0.619935	0.00354917
GOMF_ACTIVE_ION_TRANSMEMBRANE_TRANSPORTER_ACTIVITY	0.619905	0.0035512
WP_GPCRS_CLASS_A_RHODOPSINLIKE	0.619766	0.00356081
GSE19401_UNSTIM_VS_RETINOIC_ACID_AND_PAM2CSK4_STIM_FOLLICULAR_DC_DN	0.619592	0.00357286
GOBP_CEREBRAL_CORTEX_DEVELOPMENT	0.619534	0.00357689
DESCARTES_FETAL_SPLEEN_MYELOID_CELLS	0.619478	0.00358079
GOMF_LOW_DENSITY_LIPOPROTEIN_PARTICLE_RECEPTOR_ACTIVITY	0.619445	0.00358308
GSE26488_HDAC7_KO_VS_VP16_TRANSGENIC_HDAC7_KO_DOUBLE_POSITIVE_THYMOCYTE_UP	0.619437	0.00358359
HP_BOWING_OF_THE_ARM	0.619369	0.00358833
HP_OBSTRUCTIVE_SLEEP_APNEA	0.619277	0.00359478
FOROUTAN_INTEGRATED_TGFB_EMT_UP	0.61914	0.00360431
HP_CUTIS_MARMORATA	0.619129	0.00360507
REACTOME_TRIGLYCERIDE_CATABOLISM	0.619111	0.00360631
GOBP_RETINA_LAYER_FORMATION	0.619078	0.00360866
CUI_DEVELOPING_HEART_C3_FIBROBLAST_LIKE_CELL	0.619044	0.00361103
HP_HYPOKALEMIA	0.618879	0.00362258
RP58_01	0.618865	0.00362353
MIR2052	0.618836	0.00362556
GOMF_LIGAND_GATED_ANION_CHANNEL_ACTIVITY	0.618831	0.00362594
MIR196A_1_3P	0.618803	0.0036279
GCAAAAA_MIR129	0.618776	0.00362976
WINTER_HYPOXIA_DN	0.618755	0.00363127
WU_HBX_TARGETS_3_DN	0.618659	0.00363802
chr2p22	0.618645	0.00363902
GSE20366_TREG_VS_TCONV_DN	0.618629	0.00364012
GOMF_ARACHIDONATE_COA_LIGASE_ACTIVITY	0.618622	0.0036406
MIR3154	0.618613	0.00364126
REACTOME_MECP2_REGULATES_NEURONAL_RECEPTORS_AND_CHANNELS	0.618606	0.00364174
MIR549A_3P	0.61858	0.00364357
GOBP_RECEPTOR_SIGNALING_PATHWAY_VIA_STAT	0.618383	0.00365744
WEBER_METHYLATED_ICP_IN_FIBROBLAST	0.618315	0.0036623
GOBP_STARTLE_RESPONSE	0.618295	0.00366369
MIR101_5P	0.618242	0.00366747
GOBP_LENS_FIBER_CELL_DEVELOPMENT	0.618171	0.00367249
HP_ABNORMAL_SKIN_MORPHOLOGY_OF_THE_PALM	0.618105	0.00367714
REACTOME_DEFECTIVE_EXT2_CAUSES_EXOSTOSES_2	0.618102	0.00367737
BROWNE_HCMV_INFECTION_24HR_DN	0.618101	0.00367743
OCT1_B	0.618077	0.00367917
MIR7106_5P	0.618059	0.00368041
GOBP_CYTIDINE_METABOLIC_PROCESS	0.618019	0.00368328
GOMF_CYTIDINE_DEAMINASE_ACTIVITY	0.618019	0.00368328
GOBP_SECONDARY_PALATE_DEVELOPMENT	0.618012	0.00368375
GOBP_POSITIVE_REGULATION_OF_RECEPTOR_SIGNALING_PATHWAY_VIA_STAT	0.617996	0.00368494
REACTOME_SENSORY_PERCEPTION	0.617993	0.00368511
KEGG_GLYCOSAMINOGLYCAN_BIOSYNTHESIS_CHONDROITIN_SULFATE	0.617992	0.00368519
MIR6869_5P	0.617896	0.00369203
REACTOME_DISEASES_ASSOCIATED_WITH_GLYCOSAMINOGLYCAN_METABOLISM	0.6178	0.00369885
GSE27670_CTRL_VS_BLIMP1_TRANSDUCED_GC_BCELL_DN	0.617796	0.00369913
GSE4590_PRE_BCELL_VS_LARGE_PRE_BCELL_UP	0.617649	0.00370964
GSE19888_CTRL_VS_TCELL_MEMBRANES_ACT_MAST_CELL_PRETREAT_A3R_INH_UP	0.617588	0.00371401
GOBP_SEROTONIN_TRANSPORT	0.617511	0.00371955
HP_CONSTRICTION_OF_PERIPHERAL_VISUAL_FIELD	0.617419	0.0037261
HP_PNEUMOTHORAX	0.617218	0.00374055
MIR6838_3P	0.617151	0.00374542
WP_PHOSPHODIESTERASES_IN_NEURONAL_FUNCTION	0.617138	0.00374633
MIR199A_3P_MIR199B_3P	0.617051	0.00375262
MODULE_313	0.616918	0.00376225
GSE9601_UNTREATED_VS_NFKB_INHIBITOR_TREATED_HCMV_INF_MONOCYTE_UP	0.616849	0.00376719
AIZARANI_LIVER_C23_KUPFFER_CELLS_3	0.616794	0.00377121
GOBP_POSITIVE_REGULATION_OF_CELL_CELL_ADHESION	0.616666	0.00378052
GOBP_ALCOHOL_CATABOLIC_PROCESS	0.616662	0.00378076
DING_LUNG_CANCER_MUTATED_SIGNIFICANTLY	0.61651	0.00379183
REACTOME_NRAGE_SIGNALS_DEATH_THROUGH_JNK	0.61635	0.00380353
OCT1_04	0.616324	0.00380537
MAHAJAN_RESPONSE_TO_IL1A_UP	0.616104	0.00382153
GOBP_PRESYNAPSE_ORGANIZATION	0.616027	0.00382712
GOBP_POTASSIUM_ION_IMPORT_ACROSS_PLASMA_MEMBRANE	0.615989	0.00382991
HP_TOE_SYNDACTYLY	0.615899	0.00383651
PATEL_SKIN_OF_BODY_ZOSTAVAX_AGE_70_93YO_VZV_CHALLENGE_3DY_UP	0.615867	0.00383889
GSE30083_SP2_VS_SP3_THYMOCYTE_DN	0.61577	0.00384604
DESCARTES_FETAL_EYE_RETINAL_PIGMENT_CELLS	0.615762	0.0038466
NABA_CORE_MATRISOME	0.61573	0.00384901
HP_SPEECH_ARTICULATION_DIFFICULTIES	0.615727	0.00384923
AATGTGA_MIR23A_MIR23B	0.615675	0.00385303
GOBP_GLOMERULAR_EPITHELIAL_CELL_DIFFERENTIATION	0.615643	0.00385537
GSE37301_PRO_BCELL_VS_RAG2_KO_NK_CELL_DN	0.615461	0.00386884
GSE18791_CTRL_VS_NEWCASTLE_VIRUS_DC_10H_DN	0.615413	0.00387244
MIR4708_5P	0.615372	0.00387542
HP_ABNORMALITY_OF_THE_NASAL_ALAE	0.615308	0.00388018
MIR876_5P	0.615285	0.0038819
HP_POLYPHAGIA	0.615246	0.00388479
HP_POSTEXERTIONAL_MALAISE	0.615209	0.00388752
HP_BRUISING_SUSCEPTIBILITY	0.61517	0.00389046
MIR10524_5P	0.615085	0.0038968
HP_DECREASED_MINIATURE_ENDPLATE_POTENTIALS	0.614732	0.00392317
DAVICIONI_RHABDOMYOSARCOMA_PAX_FOXO1_FUSION_UP	0.614504	0.00394023
HP_ABNORMALITY_OF_THE_FOOT_MUSCULATURE	0.614483	0.00394181
ROSS_AML_WITH_CBFB_MYH11_FUSION	0.614393	0.0039486
GOBP_CELLULAR_POTASSIUM_ION_HOMEOSTASIS	0.614392	0.00394866
SHIN_B_CELL_LYMPHOMA_CLUSTER_6	0.614353	0.00395161
HP_THIN_SKIN	0.614317	0.00395432
HP_RECURRENT_EAR_INFECTIONS	0.614262	0.0039585
FULLER_PBMC_F_TULARENSIS_VACCINE_LVS_AGE_22_54YO_18HR_TO_48HR_EARLY_UP	0.614017	0.00397702
HP_JOINT_HEMORRHAGE	0.61384	0.00399039
GSE45365_BCELL_VS_CD8_TCELL_UP	0.613818	0.00399209
BROWNE_HCMV_INFECTION_14HR_DN	0.613789	0.0039943
GRAHAM_CML_QUIESCENT_VS_NORMAL_DIVIDING_UP	0.61371	0.0040003
HP_APLASIA_HYPOPLASIA_OF_THE_CEREBELLAR_VERMIS	0.613655	0.00400453
FERRANDO_TAL1_NEIGHBORS	0.61363	0.00400638
GSE7764_IL15_TREATED_VS_CTRL_NK_CELL_24H_DN	0.613626	0.00400669
MIR448	0.613464	0.00401903
BERTUCCI_MEDULLARY_VS_DUCTAL_BREAST_CANCER_DN	0.613419	0.00402254
HP_MICRORETROGNATHIA	0.613385	0.00402511
HINATA_NFKB_TARGETS_FIBROBLAST_UP	0.613313	0.00403065
MASRI_RESISTANCE_TO_TAMOXIFEN_AND_AROMATASE_INHIBITORS_DN	0.613276	0.00403343
GOMF_HEPARIN_BINDING	0.613153	0.0040429
MIR3129_5P	0.613121	0.00404537
GOBP_NEGATIVE_REGULATION_OF_WNT_SIGNALING_PATHWAY	0.613118	0.0040456
GOBP_TOLL_LIKE_RECEPTOR_2_SIGNALING_PATHWAY	0.613077	0.00404874
SATO_SILENCED_BY_METHYLATION_IN_PANCREATIC_CANCER_2	0.612931	0.00405995
GSE17721_CTRL_VS_LPS_4H_BMDC_DN	0.612619	0.00408409
GOMF_TYPE_I_INTERFERON_RECEPTOR_BINDING	0.612602	0.00408539
HP_NARROW_JAW	0.612371	0.00410329
MIR5703	0.612346	0.00410527
WP_BURN_WOUND_HEALING	0.612328	0.00410662
GSE20366_CD103_POS_VS_CD103_KLRG1_DP_TREG_UP	0.612268	0.00411134
ATGCTGC_MIR103_MIR107	0.612145	0.00412093
MIR6889_3P	0.611931	0.00413764
GOBP_CARDIOCYTE_DIFFERENTIATION	0.611915	0.00413885
GOMF_CGMP_BINDING	0.611845	0.00414434
GOBP_POSITIVE_REGULATION_OF_HOMOTYPIC_CELL_CELL_ADHESION	0.611797	0.00414816
REACTOME_FOXO_MEDIATED_TRANSCRIPTION	0.61169	0.00415653
HP_APLASIA_HYPOPLASIA_OF_THE_HALLUX	0.611686	0.00415681
HP_RADIAL_DEVIATION_OF_THE_HAND	0.611678	0.0041575
MIR5585_5P	0.611575	0.0041656
CTTTAAR_UNKNOWN	0.611558	0.00416691
GOMF_BITTER_TASTE_RECEPTOR_ACTIVITY	0.611507	0.00417091
chr13q31	0.611471	0.00417374
GOBP_GLUTAMATE_RECEPTOR_SIGNALING_PATHWAY	0.611439	0.00417628
BIOCARTA_EXTRINSIC_PATHWAY	0.611369	0.00418179
GOBP_FOREBRAIN_DEVELOPMENT	0.611296	0.0041876
WP_MITOCHONDRIAL_GENE_EXPRESSION	0.610828	0.0042247
KORKOLA_CORRELATED_WITH_POU5F1	0.610827	0.00422475
GOBP_POSITIVE_REGULATION_OF_CELL_PROJECTION_ORGANIZATION	0.610801	0.00422689
GSE13485_DAY3_VS_DAY21_YF17D_VACCINE_PBMC_DN	0.6108	0.00422697
GSE360_CTRL_VS_B_MALAYI_LOW_DOSE_DC_DN	0.610754	0.00423064
HP_LONG_FINGERS	0.61069	0.00423572
GOBP_BODY_MORPHOGENESIS	0.610619	0.00424137
MIR4705	0.610568	0.00424547
GOBP_METANEPHRIC_RENAL_VESICLE_MORPHOGENESIS	0.610567	0.00424552
HALLMARK_EPITHELIAL_MESENCHYMAL_TRANSITION	0.610499	0.00425097
GOBP_POSITIVE_REGULATION_OF_GENE_EXPRESSION	0.610443	0.00425541
GOBP_SEBACEOUS_GLAND_DEVELOPMENT	0.610429	0.00425657
GOBP_VENTRICULAR_CARDIAC_MUSCLE_CELL_MEMBRANE_REPOLARIZATION	0.610348	0.00426307
HP_ABNORMALITY_OF_THE_TARSAL_BONES	0.610241	0.00427164
MORF_FRK	0.6102	0.00427497
HP_11_PAIRS_OF_RIBS	0.610124	0.00428105
GOBP_FIBROBLAST_PROLIFERATION	0.610097	0.00428322
BIOCARTA_MONOCYTE_PATHWAY	0.610075	0.00428498
GSE41176_WT_VS_TAK1_KO_ANTI_IGM_STIM_BCELL_1H_DN	0.610038	0.00428803
MIR4520_3P	0.609965	0.00429389
GOBP_CELLULAR_RESPONSE_TO_ENDOGENOUS_STIMULUS	0.609911	0.00429829
GOBP_HUMORAL_IMMUNE_RESPONSE	0.609895	0.00429955
GOBP_CELL_RECOGNITION	0.609848	0.00430337
WANG_IMMORTALIZED_BY_HOXA9_AND_MEIS1_UP	0.609804	0.0043069
REACTOME_SEROTONIN_RECEPTORS	0.609784	0.0043085
GSE24142_ADULT_VS_FETAL_DN2_THYMOCYTE_UP	0.609669	0.00431785
GSE24671_CTRL_VS_SENDAI_VIRUS_INFECTED_MOUSE_SPLENOCYTES_UP	0.609619	0.00432192
GOBP_HEAD_MORPHOGENESIS	0.609581	0.00432498
MIR3137	0.609514	0.00433039
TGACAGNY_MEIS1_01	0.609444	0.00433611
CHICAS_RB1_TARGETS_GROWING	0.609405	0.00433931
HP_INAPPROPRIATE_LAUGHTER	0.609381	0.00434123
PITX2_Q2	0.609371	0.00434208
GOBP_SERTOLI_CELL_DEVELOPMENT	0.609216	0.00435465
MENON_FETAL_KIDNEY_3_STROMAL_CELLS	0.609205	0.00435559
GOBP_ENDOTHELIUM_DEVELOPMENT	0.609146	0.00436043
GOBP_REGULATION_OF_MESENCHYMAL_CELL_PROLIFERATION	0.6091	0.00436416
MIR3121_3P	0.609045	0.00436867
MANNO_MIDBRAIN_NEUROTYPES_HMGL	0.609024	0.00437038
GOBP_PROSTATE_GLAND_GROWTH	0.609016	0.00437107
GSE5679_CTRL_VS_PPARG_LIGAND_ROSIGLITAZONE_AND_RARA_AGONIST_AM580_TREATED_DC_UP	0.609014	0.00437122
GOMF_RAGE_RECEPTOR_BINDING	0.608849	0.00438474
HP_FLARED_METAPHYSIS	0.608826	0.00438663
GSE29618_MONOCYTE_VS_PDC_UP	0.608776	0.00439071
AIZARANI_LIVER_C25_KUPFFER_CELLS_4	0.608741	0.00439363
GSE20727_ROS_INH_VS_ROS_INH_AND_DNFB_ALLERGEN_TREATED_DC_DN	0.608719	0.00439539
MIR8064	0.608606	0.00440476
LAKE_ADULT_KIDNEY_C27_VASCULAR_SMOOTH_MUSCLE_CELLS_AND_PERICYTES	0.608446	0.00441794
GOBP_VENTRICULAR_SEPTUM_DEVELOPMENT	0.608336	0.00442706
HP_SYNOSTOSIS_OF_CARPAL_BONES	0.608285	0.00443125
chr2q23	0.608149	0.00444251
TAGGTCA_MIR192_MIR215	0.607714	0.00447876
MIR558	0.607688	0.00448094
GOBP_PHOSPHATIDYLINOSITOL_DEPHOSPHORYLATION	0.607601	0.00448821
GOBP_POSITIVE_REGULATION_OF_T_HELPER_1_TYPE_IMMUNE_RESPONSE	0.607515	0.00449541
MIR5583_3P	0.607496	0.00449704
GOBP_DENDRITIC_CELL_CHEMOTAXIS	0.607482	0.00449817
DESCARTES_MAIN_FETAL_HORIZONTAL_CELLS	0.607466	0.00449953
HP_ORAL_CLEFT	0.60742	0.00450342
MIR6739_3P	0.607382	0.00450657
GSE22886_CD8_TCELL_VS_BCELL_NAIVE_DN	0.607321	0.00451169
JECHLINGER_EPITHELIAL_TO_MESENCHYMAL_TRANSITION_UP	0.607275	0.00451557
GOBP_POSITIVE_REGULATION_OF_AUTOPHAGY_OF_MITOCHONDRION	0.607105	0.00452991
GOBP_CARDIAC_MUSCLE_CELL_MEMBRANE_REPOLARIZATION	0.607087	0.00453142
GSE2405_0H_VS_24H_A_PHAGOCYTOPHILUM_STIM_NEUTROPHIL_DN	0.607	0.00453876
MIR376C_3P	0.606935	0.00454425
GOBP_VENTRICULAR_CARDIAC_MUSCLE_CELL_ACTION_POTENTIAL	0.606878	0.00454908
GOBP_CELLULAR_RESPONSE_TO_LIPID	0.606801	0.00455557
MIR5010_3P	0.606745	0.00456033
MIR6829_5P	0.606529	0.00457871
KIM_GLIS2_TARGETS_UP	0.606524	0.00457915
MODULE_341	0.606362	0.00459294
GOBP_COLLAGEN_ACTIVATED_TYROSINE_KINASE_RECEPTOR_SIGNALING_PATHWAY	0.6063	0.0045982
GSE29949_CD8_POS_DC_SPLEEN_VS_DC_BRAIN_DN	0.606248	0.00460267
MORF_MAGEA9	0.605998	0.00462409
GOMF_PHOSPHATIDYLINOSITOL_4_5_BISPHOSPHATE_BINDING	0.605784	0.00464247
MIR3145_3P	0.605633	0.00465546
HP_TRICEPS_WEAKNESS	0.605546	0.00466297
MIR6505_5P	0.605511	0.00466601
LIN_NPAS4_TARGETS_UP	0.605454	0.00467096
KLEIN_PRIMARY_EFFUSION_LYMPHOMA_DN	0.605409	0.00467484
GSE32423_MEMORY_VS_NAIVE_CD8_TCELL_IL7_UP	0.605358	0.00467929
LEE_LIVER_CANCER_MYC_E2F1_DN	0.605348	0.00468009
GOBP_CELLULAR_ION_HOMEOSTASIS	0.605347	0.0046802
CLASPER_LYMPHATIC_VESSELS_DURING_METASTASIS_DN	0.605333	0.00468142
HP_CURLY_EYELASHES	0.605256	0.00468815
GOBP_TELENCEPHALON_DEVELOPMENT	0.605146	0.00469767
BROWNE_HCMV_INFECTION_16HR_DN	0.604854	0.00472313
GOBP_PROXIMAL_DISTAL_PATTERN_FORMATION	0.604814	0.00472663
GOBP_CGMP_MEDIATED_SIGNALING	0.604714	0.00473533
HP_ABNORMAL_PALMAR_DERMATOGLYPHICS	0.604698	0.00473677
GOBP_STEM_CELL_DIVISION	0.604629	0.0047428
GOBP_GLIAL_CELL_MIGRATION	0.604566	0.00474832
SERVITJA_ISLET_HNF1A_TARGETS_UP	0.604371	0.00476542
BOYAULT_LIVER_CANCER_SUBCLASS_G5_DN	0.604339	0.00476825
GOBP_REGULATION_OF_CELL_FATE_COMMITMENT	0.604329	0.00476913
GOBP_PHOTOTRANSDUCTION	0.604298	0.00477182
GOBP_POSITIVE_REGULATION_OF_B_CELL_DIFFERENTIATION	0.604272	0.00477412
MIR9983_3P	0.604272	0.00477413
HP_CUTANEOUS_FINGER_SYNDACTYLY	0.604208	0.00477976
GOBP_POST_EMBRYONIC_DEVELOPMENT	0.6041	0.00478934
MIR30B_3P	0.603725	0.00482255
KANG_FLUOROURACIL_RESISTANCE_UP	0.603665	0.00482783
GSE19888_ADENOSINE_A3R_INH_VS_ACT_IN_MAST_CELL_DN	0.603623	0.00483159
GOBP_DEFENSE_RESPONSE_TO_GRAM_NEGATIVE_BACTERIUM	0.60359	0.0048345
GOBP_TAXIS	0.603465	0.00484565
GSE29615_CTRL_VS_DAY7_LAIV_FLU_VACCINE_PBMC_DN	0.603378	0.0048534
GLI1_UP.V1_DN	0.603364	0.00485469
GOBP_CELL_DIFFERENTIATION_INVOLVED_IN_METANEPHROS_DEVELOPMENT	0.603321	0.00485855
GOBP_SENSORY_PERCEPTION_OF_LIGHT_STIMULUS	0.603253	0.00486464
GOBP_MORPHOGENESIS_OF_A_BRANCHING_STRUCTURE	0.603238	0.00486598
MIR31_5P	0.603165	0.00487253
MORF_THPO	0.603082	0.00487991
GOBP_REGULATION_OF_FC_RECEPTOR_MEDIATED_STIMULATORY_SIGNALING_PATHWAY	0.603064	0.00488151
GOCC_INTRINSIC_COMPONENT_OF_SYNAPTIC_MEMBRANE	0.603037	0.00488394
GOBP_RESPONSE_TO_WOUNDING	0.602953	0.00489151
CTATGCA_MIR153	0.602897	0.00489658
BIOCARTA_RANBP2_PATHWAY	0.602828	0.00490278
ATAAGCT_MIR21	0.602813	0.00490408
GSE19198_1H_VS_24H_IL21_TREATED_TCELL_DN	0.602723	0.00491221
MIR1278	0.602681	0.00491601
BIOCARTA_ACE2_PATHWAY	0.602617	0.00492176
GOMF_ODORANT_BINDING	0.602594	0.00492386
BIOCARTA_EDG1_PATHWAY	0.602577	0.00492537
TGCACTG_MIR148A_MIR152_MIR148B	0.602484	0.00493382
MIR151A_3P	0.602444	0.0049374
MORF_TNFRSF6	0.602234	0.0049565
HP_RETINAL_FOLD	0.602141	0.00496496
HELLER_HDAC_TARGETS_DN	0.602095	0.00496913
DESCARTES_FETAL_STOMACH_MYELOID_CELLS	0.601992	0.00497855
MIR3124_3P	0.601973	0.00498028
HEDVAT_ELF4_TARGETS_UP	0.601962	0.00498121
GOMF_CYCLASE_ACTIVITY	0.601913	0.00498573
GOBP_MORPHOGENESIS_OF_AN_EPITHELIAL_BUD	0.601857	0.00499085
BIOCARTA_RACC_PATHWAY	0.601814	0.00499473
GOMF_DIACYLGLYCEROL_BINDING	0.601769	0.00499887
GSE14000_TRANSLATED_RNA_VS_MRNA_16H_LPS_DC_UP	0.60174	0.00500152
HP_ABNORMALITY_OF_THE_WRIST	0.601729	0.00500257
GOMF_POLYNUCLEOTIDE_ADENYLYLTRANSFERASE_ACTIVITY	0.601606	0.0050138
GOBP_RECEPTOR_METABOLIC_PROCESS	0.601598	0.00501457
MIR4735_5P	0.601408	0.00503202
GOBP_NEGATIVE_REGULATION_OF_CANONICAL_WNT_SIGNALING_PATHWAY	0.601404	0.00503234
MIR4434	0.601285	0.00504335
BIOCARTA_BLYMPHOCYTE_PATHWAY	0.601265	0.00504515
GOBP_POLYOL_CATABOLIC_PROCESS	0.601026	0.00506724
GSE11924_TH1_VS_TH17_CD4_TCELL_UP	0.600971	0.00507236
GSE2770_IL12_VS_TGFB_AND_IL12_TREATED_ACT_CD4_TCELL_48H_UP	0.600946	0.00507467
GOMF_POTASSIUM_ION_TRANSMEMBRANE_TRANSPORTER_ACTIVITY	0.600932	0.00507591
MIR1178_5P	0.600895	0.00507938
MIR6846_3P	0.600861	0.0050825
WP_OVERVIEW_OF_NANOPARTICLE_EFFECTS	0.600814	0.00508693
SNF5_DN.V1_DN	0.600812	0.00508713
GOBP_CELLULAR_HYPEROSMOTIC_RESPONSE	0.600803	0.00508791
GSE24634_TREG_VS_TCONV_POST_DAY5_IL4_CONVERSION_DN	0.600777	0.00509033
GOBP_BONE_RESORPTION	0.600719	0.00509573
GOBP_LUNG_MORPHOGENESIS	0.600672	0.00510014
MIR3689A_3P_MIR3689B_3P_MIR3689C	0.600644	0.00510268
PLASARI_TGFB1_SIGNALING_VIA_NFIC_10HR_DN	0.600576	0.00510904
GOBP_SIGNAL_TRANSDUCTION_INVOLVED_IN_REGULATION_OF_GENE_EXPRESSION	0.600358	0.00512935
GOBP_FEAR_RESPONSE	0.600342	0.00513091
GOMF_SEROTONIN_RECEPTOR_ACTIVITY	0.600276	0.00513701
MIR449B_5P	0.600129	0.00515079
HP_RECURRENT_CANDIDA_INFECTIONS	0.60011	0.0051526
GOBP_POSITIVE_REGULATION_OF_BMP_SIGNALING_PATHWAY	0.6001	0.00515356
MATZUK_SPERMATOGONIA	0.599897	0.00517259
GOBP_REGULATION_OF_BLOOD_CIRCULATION	0.599885	0.00517375
MIR149_5P	0.599739	0.00518748
OCT_Q6	0.599642	0.0051967
MIR2113	0.599594	0.00520116
HP_POSTERIOR_SUBCAPSULAR_CATARACT	0.599493	0.00521073
GOBP_CARTILAGE_DEVELOPMENT	0.599375	0.0052219
DESCARTES_FETAL_CEREBELLUM_UNIPOLAR_BRUSH_CELLS	0.599266	0.00523231
KAMIKUBO_MYELOID_CEBPA_NETWORK	0.599234	0.00523528
SENGUPTA_NASOPHARYNGEAL_CARCINOMA_WITH_LMP1_DN	0.599234	0.00523533
GOBP_NEURON_DIFFERENTIATION	0.599218	0.00523682
GSE12963_UNINF_VS_ENV_AND_NEF_DEFICIENT_HIV1_INF_CD4_TCELL_DN	0.599188	0.0052397
GOBP_LATERAL_MESODERM_DEVELOPMENT	0.599146	0.00524371
HP_VENTRICULAR_ARRHYTHMIA	0.599105	0.00524762
GSE5099_DAY3_VS_DAY7_MCSF_TREATED_MACROPHAGE_DN	0.599093	0.00524873
GOBP_POSITIVE_REGULATION_OF_FIBROBLAST_MIGRATION	0.599064	0.00525152
KEGG_CYSTEINE_AND_METHIONINE_METABOLISM	0.599044	0.00525337
LAKE_ADULT_KIDNEY_C1_EPITHELIAL_CELLS_UNASSIGNED	0.599025	0.0052552
GOBP_REGULATION_OF_CLATHRIN_DEPENDENT_ENDOCYTOSIS	0.598897	0.00526744
REACTOME_BUTYROPHILIN_BTN_FAMILY_INTERACTIONS	0.598862	0.0052708
GOBP_OUTFLOW_TRACT_SEPTUM_MORPHOGENESIS	0.598758	0.00528069
ZHAN_MULTIPLE_MYELOMA_CD1_VS_CD2_DN	0.598726	0.0052838
ZHAN_MULTIPLE_MYELOMA_LB_UP	0.598646	0.00529142
GOBP_REGULATION_OF_OSTEOCLAST_DIFFERENTIATION	0.598393	0.00531581
WAMUNYOKOLI_OVARIAN_CANCER_GRADES_1_2_DN	0.598194	0.00533492
HP_ABNORMAL_SPERM_HEAD_MORPHOLOGY	0.598173	0.00533702
GOBP_RETROGRADE_TRANS_SYNAPTIC_SIGNALING	0.598054	0.00534851
GOBP_HEART_FIELD_SPECIFICATION	0.598045	0.00534937
MIR6797_5P	0.598009	0.00535287
GSE37532_WT_VS_PPARG_KO_LN_TREG_DN	0.597942	0.00535931
MIR507	0.597937	0.00535982
HP_ASCENDING_AORTIC_DISSECTION	0.597914	0.00536205
HP_ABNORMAL_ERYTHROCYTE_PHYSIOLOGY	0.597825	0.00537065
GOBP_CIRCULATORY_SYSTEM_PROCESS	0.597766	0.00537637
GOBP_CYCLIC_NUCLEOTIDE_MEDIATED_SIGNALING	0.597746	0.00537839
TING_SILENCED_BY_DICER	0.597712	0.00538163
MIR3619_5P	0.597711	0.00538179
HP_MILD_HEARING_IMPAIRMENT	0.5976	0.00539255
SILIGAN_BOUND_BY_EWS_FLT1_FUSION	0.597581	0.00539438
OHGUCHI_LIVER_HNF4A_TARGETS_DN	0.597537	0.00539869
AAAYRNCTG_UNKNOWN	0.597433	0.00540888
GOBP_REGULATION_OF_PHOSPHOLIPID_BIOSYNTHETIC_PROCESS	0.597352	0.00541674
HP_SINUS_BRADYCARDIA	0.597204	0.00543126
ZHAN_MULTIPLE_MYELOMA_MF_UP	0.597152	0.00543634
CHIANG_LIVER_CANCER_SUBCLASS_CTNNB1_UP	0.59713	0.00543849
PTEN_DN.V2_UP	0.597086	0.00544285
GOBP_MODULATION_OF_PROCESS_OF_ANOTHER_ORGANISM	0.597084	0.00544305
GOBP_REGULATION_OF_AMINO_ACID_TRANSMEMBRANE_TRANSPORT	0.597049	0.00544643
GOBP_MACROPHAGE_MIGRATION	0.597046	0.00544671
GOBP_PROTEIN_AUTOPHOSPHORYLATION	0.596925	0.0054586
GOBP_NEGATIVE_REGULATION_OF_SINGLE_STRANDED_VIRAL_RNA_REPLICATION_VIA_DOUBLE_STRANDED_DNA_INTERMEDIATE	0.596917	0.00545936
ACCTGTTG_UNKNOWN	0.596905	0.00546062
GOBP_NEPHRON_DEVELOPMENT	0.596883	0.00546277
GOBP_EPITHELIAL_CELL_DIFFERENTIATION_INVOLVED_IN_KIDNEY_DEVELOPMENT	0.596798	0.00547112
GOMF_GABA_GATED_CHLORIDE_ION_CHANNEL_ACTIVITY	0.596794	0.00547156
DESCARTES_FETAL_PLACENTA_IGFBP1_DKK1_POSITIVE_CELLS	0.596678	0.00548296
MODULE_27	0.59667	0.00548379
HP_ABNORMALITY_OF_FRONTALIS_MUSCLE_BELLY	0.596631	0.00548763
HP_EPISODIC_RESPIRATORY_DISTRESS	0.596631	0.00548763
GOBP_REGULATION_OF_T_HELPER_1_TYPE_IMMUNE_RESPONSE	0.596593	0.00549138
GSE1925_CTRL_VS_3H_IFNG_STIM_IFNG_PRIMED_MACROPHAGE_DN	0.596551	0.00549555
MIR4645_3P	0.596446	0.00550595
HP_ABNORMAL_HAIR_QUANTITY	0.596422	0.00550831
GOBP_POSITIVE_REGULATION_OF_CAMP_MEDIATED_SIGNALING	0.59639	0.00551151
PID_SYNDECAN_1_PATHWAY	0.596341	0.00551629
MODULE_571	0.596296	0.00552076
COREBINDINGFACTOR_Q6	0.596286	0.00552177
MIR8485	0.596186	0.00553171
MIR4693_5P	0.596137	0.00553663
GOBP_NEURONAL_STEM_CELL_POPULATION_MAINTENANCE	0.59604	0.00554628
GOBP_REGULATION_OF_CATECHOLAMINE_METABOLIC_PROCESS	0.59602	0.00554827
GSE23502_WT_VS_HDC_KO_MYELOID_DERIVED_SUPPRESSOR_CELL_COLON_TUMOR_DN	0.595919	0.00555836
MIR4698	0.59587	0.0055632
GOCC_TERTIARY_GRANULE_MEMBRANE	0.595798	0.00557042
GOBP_SMOOTH_MUSCLE_CELL_PROLIFERATION	0.595778	0.00557241
HP_ABNORMAL_CELL_PROLIFERATION	0.595723	0.00557795
HP_TAPERED_FINGER	0.595619	0.00558834
GOBP_MONOVALENT_INORGANIC_CATION_HOMEOSTASIS	0.595598	0.00559045
GOBP_NEURON_PROJECTION_ARBORIZATION	0.595528	0.00559746
REACTOME_POTASSIUM_CHANNELS	0.595511	0.00559918
GOBP_POSITIVE_REGULATION_OF_CELL_DIFFERENTIATION	0.595362	0.00561423
GOMF_DELAYED_RECTIFIER_POTASSIUM_CHANNEL_ACTIVITY	0.595325	0.00561791
GSE39556_UNTREATED_VS_3H_POLYIC_INJ_MOUSE_CD8A_DC_UP	0.595279	0.00562251
MODULE_76	0.595198	0.00563074
IPF1_Q4	0.595092	0.00564143
GSE23505_UNTREATED_VS_4DAY_IL6_IL1_TGFB_TREATED_CD4_TCELL_UP	0.594973	0.0056535
GOBP_POSITIVE_REGULATION_OF_CELL_JUNCTION_ASSEMBLY	0.594972	0.00565359
ROZANOV_MMP14_CORRELATED	0.594917	0.00565917
MIR4424	0.594752	0.00567584
MIR541_3P	0.59474	0.00567707
MIR548AW	0.594736	0.0056775
GSE24634_TEFF_VS_TCONV_DAY10_IN_CULTURE_DN	0.594409	0.00571077
GSE41867_DAY8_VS_DAY15_LCMV_ARMSTRONG_EFFECTOR_CD8_TCELL_DN	0.594381	0.00571365
MODULE_411	0.594344	0.00571747
HP_MONOCHROMACY	0.594318	0.00572007
MIR4999_3P	0.594295	0.00572247
GSE3982_DC_VS_EFF_MEMORY_CD4_TCELL_UP	0.594185	0.00573372
MIR4451	0.594178	0.00573442
GOMF_CATION_CATION_ANTIPORTER_ACTIVITY	0.594131	0.00573928
GOBP_REGULATION_OF_NON_CANONICAL_WNT_SIGNALING_PATHWAY	0.594122	0.0057402
HARALAMBIEVA_PBMC_DRYVAX_AGE_18_40YO_STIMULATED_VS_UNSTIMULATED_9_TO_34MO_UP	0.594111	0.00574135
RNTCANNRNNYNATTW_UNKNOWN	0.59411	0.00574138
HP_HYPOPLASTIC_FEMALE_EXTERNAL_GENITALIA	0.594091	0.0057434
HP_ABNORMAL_URINE_MAGNESIUM_CONCENTRATION	0.594013	0.0057514
CUI_DEVELOPING_HEART_CORONARY_VASCULAR_ENDOTHELIAL_CELL	0.594	0.00575273
GOBP_MYELOID_DENDRITIC_CELL_ACTIVATION	0.593969	0.00575591
PEREZ_TP63_TARGETS	0.593957	0.00575709
GSE41867_DAY6_VS_DAY15_LCMV_CLONE13_EFFECTOR_CD8_TCELL_DN	0.593955	0.0057573
GSE13522_CTRL_VS_T_CRUZI_Y_STRAIN_INF_SKIN_BALBC_MOUSE_DN	0.593941	0.00575881
HP_ABNORMAL_TALUS_MORPHOLOGY	0.593919	0.00576103
HP_PERIPHERAL_ARTERIAL_STENOSIS	0.593779	0.00577542
DAWSON_METHYLATED_IN_LYMPHOMA_TCL1	0.593767	0.00577664
GOBP_REGULATION_OF_THE_FORCE_OF_HEART_CONTRACTION	0.593725	0.00578105
MIR920	0.593707	0.00578289
CTTTGTA_MIR524	0.593687	0.00578489
HP_RADIAL_BOWING	0.59351	0.00580323
GSE17974_IL4_AND_ANTI_IL12_VS_UNTREATED_12H_ACT_CD4_TCELL_DN	0.593471	0.00580726
HP_ABNORMALITY_OF_THE_UPPER_ARM	0.593447	0.00580974
MIR5682	0.593416	0.00581294
TORCHIA_TARGETS_OF_EWSR1_FLI1_FUSION_TOP20_DN	0.593389	0.00581577
GOBP_NON_CANONICAL_WNT_SIGNALING_PATHWAY	0.593217	0.00583365
MIR6754_5P	0.593211	0.0058342
HP_APLASIA_HYPOPLASIA_OF_THE_BREASTS	0.59306	0.00584992
GOMF_ALKALI_METAL_ION_BINDING	0.592997	0.00585649
MIR154_5P	0.592936	0.00586283
HP_FLEXION_CONTRACTURE_OF_DIGIT	0.59293	0.00586349
MIR6742_5P	0.592917	0.0058648
GAO_SMALL_INTESTINE_24W_C2_PROCRPOS_PROGENITOR	0.592842	0.00587266
MIR8066	0.592776	0.00587958
MIR5699_5P	0.592741	0.00588325
PID_UPA_UPAR_PATHWAY	0.592728	0.00588462
MIR6828_5P	0.592722	0.0058852
KUROZUMI_RESPONSE_TO_ONCOCYTIC_VIRUS	0.592537	0.00590462
MANNO_MIDBRAIN_NEUROTYPES_HNBGABA	0.592419	0.00591703
GOMF_BENZODIAZEPINE_RECEPTOR_ACTIVITY	0.592356	0.00592361
GOBP_COLLAGEN_ACTIVATED_SIGNALING_PATHWAY	0.592308	0.00592864
MIR7154_3P	0.592274	0.00593222
MIR8070	0.592218	0.00593819
GOBP_RENAL_TUBULE_DEVELOPMENT	0.592213	0.00593874
HP_BAND_KERATOPATHY	0.59216	0.00594428
XIE_ST_HSC_S1PR3_OE_UP	0.592084	0.00595235
GOBP_HEART_GROWTH	0.592011	0.00596001
DURANTE_ADULT_OLFACTORY_NEUROEPITHELIUM_DENDRITIC_CELLS	0.591827	0.00597949
EIF4E_DN	0.591797	0.00598267
GOBP_AXONAL_FASCICULATION	0.591791	0.00598337
GSE29164_UNTREATED_VS_CD8_TCELL_TREATED_MELANOMA_DAY7_DN	0.591649	0.00599838
PRDM5_TARGET_GENES	0.591604	0.00600315
GGATTA_PITX2_Q2	0.591573	0.00600654
GSE25502_WT_VS_KLF13_KO_THYMIC_MEMORY_LIKE_CD8_TCELL_DN	0.591463	0.00601826
HP_RED_EYE	0.591345	0.00603083
GOBP_SKIN_EPIDERMIS_DEVELOPMENT	0.591183	0.00604815
GOBP_FOREBRAIN_REGIONALIZATION	0.591039	0.00606351
GOBP_REGULATION_OF_NMDA_RECEPTOR_ACTIVITY	0.591036	0.00606388
HP_FEMALE_SEXUAL_DYSFUNCTION	0.591026	0.00606495
HP_FIBULAR_HYPOPLASIA	0.591025	0.00606509
GAO_LARGE_INTESTINE_ADULT_CG_GOBLET_CELL_SUBTYPE_2	0.591013	0.00606632
GOBP_RESPONSE_TO_MOLECULE_OF_BACTERIAL_ORIGIN	0.59098	0.00606986
MIR145_5P	0.590908	0.0060776
FAN_EMBRYONIC_CTX_EX_4_EXCITATORY_NEURON	0.590873	0.00608138
GOBP_WOUND_HEALING	0.590835	0.00608548
GOBP_NEGATIVE_REGULATION_OF_PROTEIN_IMPORT_INTO_NUCLEUS	0.590785	0.00609085
GOMF_CARGO_RECEPTOR_ACTIVITY	0.590782	0.00609118
MIR1283	0.590772	0.00609221
GOMF_DEAMINASE_ACTIVITY	0.590718	0.00609808
MIR5702	0.590702	0.00609982
GOBP_SEROTONIN_RECEPTOR_SIGNALING_PATHWAY	0.590672	0.00610303
KONDO_PROSTATE_CANCER_WITH_H3K27ME3	0.590657	0.0061046
HP_ABNORMAL_AGGRESSIVE_IMPULSIVE_OR_VIOLENT_BEHAVIOR	0.590634	0.00610715
FAN_EMBRYONIC_CTX_BRAIN_ENDOTHELIAL_2	0.590573	0.00611366
MIR4463	0.590542	0.00611705
VALK_AML_CLUSTER_1	0.590317	0.00614143
WGTTNNNNNAAA_UNKNOWN	0.590305	0.0061427
GOBP_NEGATIVE_REGULATION_OF_VASCULAR_ENDOTHELIAL_GROWTH_FACTOR_PRODUCTION	0.590296	0.00614371
HANSON_HRAS_SIGNALING_VIA_NFKB	0.590234	0.00615046
GSE20366_TREG_VS_NAIVE_CD4_TCELL_HOMEOSTATIC_CONVERSION_DN	0.590212	0.00615281
HP_ABNORMALITY_OF_THE_CURVATURE_OF_THE_VERTEBRAL_COLUMN	0.590178	0.00615652
SCHLESINGER_METHYLATED_IN_COLON_CANCER	0.590123	0.00616246
HP_ABNORMAL_CARDIAC_TEST	0.590108	0.00616404
MIR514A_3P_MIR514B_3P	0.590037	0.00617178
MANNE_COVID19_ICU_VS_HEALTHY_DONOR_PLATELETS_DN	0.590006	0.00617518
GSE9988_ANTI_TREM1_VS_ANTI_TREM1_AND_LPS_MONOCYTE_DN	0.589898	0.00618692
DARWICHE_PAPILLOMA_RISK_HIGH_UP	0.589745	0.00620362
GOMF_PHOSPHOLIPASE_C_ACTIVITY	0.589676	0.0062112
MODULE_371	0.589487	0.00623195
REACTOME_TRIGLYCERIDE_METABOLISM	0.589486	0.00623203
TURASHVILI_BREAST_LOBULAR_CARCINOMA_VS_LOBULAR_NORMAL_UP	0.589485	0.00623218
DESCARTES_FETAL_LIVER_LYMPHOID_CELLS	0.589466	0.00623425
MATSUMIYA_BLOOD_MODIFIED_VACCINIA_ANKARA_VACCINE_AGE_4_6MO_VACCINATED_VS_CANDIN_PLACEBO_BCG_PRIMED_1DY_UP	0.589458	0.0062351
MIR5195_3P	0.589416	0.00623969
KEGG_CELL_ADHESION_MOLECULES_CAMS	0.589372	0.00624448
PAX3_TARGET_GENES	0.58928	0.00625466
MIR1251_3P	0.589225	0.00626074
chr7p15	0.589149	0.00626907
REACTOME_GABA_RECEPTOR_ACTIVATION	0.589132	0.00627099
GSE2706_R848_VS_R848_AND_LPS_8H_STIM_DC_DN	0.589005	0.00628497
MIR6865_5P	0.588948	0.00629122
GOBP_MUSCLE_SYSTEM_PROCESS	0.58892	0.00629436
GOBP_GLIAL_CELL_FATE_COMMITMENT	0.588877	0.00629915
MIR6728_3P	0.588841	0.00630311
PIEPOLI_LGI1_TARGETS_UP	0.58883	0.00630428
BERTUCCI_INVASIVE_CARCINOMA_DUCTAL_VS_LOBULAR_DN	0.588777	0.00631018
GOBP_MELANOCYTE_DIFFERENTIATION	0.58869	0.00631984
MATSUDA_NATURAL_KILLER_DIFFERENTIATION	0.588471	0.00634422
HP_APLASIA_HYPOPLASIA_INVOLVING_THE_METACARPAL_BONES	0.58847	0.0063443
GOMF_CHEMOKINE_ACTIVITY	0.588385	0.00635377
POU1F1_Q6	0.588366	0.00635587
GOBP_LEUKOCYTE_MIGRATION_INVOLVED_IN_INFLAMMATORY_RESPONSE	0.588357	0.00635684
GOBP_PEPTIDYL_SERINE_MODIFICATION	0.588287	0.00636471
GOBP_POSITIVE_REGULATION_OF_DEVELOPMENTAL_PROCESS	0.588201	0.00637434
REACTOME_G_ALPHA_S_SIGNALLING_EVENTS	0.588128	0.00638248
GOBP_EOSINOPHIL_MIGRATION	0.588065	0.00638947
GOBP_POSITIVE_REGULATION_OF_HORMONE_SECRETION	0.588049	0.00639126
MIR514A_5P	0.588011	0.00639562
GOBP_NEGATIVE_REGULATION_OF_STEM_CELL_PROLIFERATION	0.587959	0.00640145
HP_ABNORMAL_NASAL_BRIDGE_MORPHOLOGY	0.587952	0.00640216
MIR654_5P	0.587899	0.00640816
MIR577	0.587837	0.00641514
GOBP_ANIMAL_ORGAN_MORPHOGENESIS	0.587828	0.00641614
HP_MOTOR_DELAY	0.587825	0.00641648
GSE43863_TH1_VS_LY6C_INT_CXCR5POS_EFFECTOR_CD4_TCELL_DN	0.587804	0.00641875
DUNNE_TARGETS_OF_AML1_MTG8_FUSION_UP	0.587684	0.00643227
GSE3720_VD1_VS_VD2_GAMMADELTA_TCELL_WITH_PMA_STIM_UP	0.587639	0.0064374
MIR297	0.587589	0.00644305
GOBP_REGULATION_OF_HEART_RATE	0.587532	0.00644939
GOBP_SULFATION	0.587496	0.00645354
GSE10325_CD4_TCELL_VS_BCELL_DN	0.587491	0.00645405
GOBP_RESPIRATORY_SYSTEM_DEVELOPMENT	0.587403	0.00646401
HP_GERM_CELL_NEOPLASIA	0.587388	0.00646565
MODULE_44	0.587334	0.00647176
GSE8621_UNSTIM_VS_LPS_PRIMED_AND_LPS_STIM_MACROPHAGE_DN	0.587265	0.00647965
MIR217_3P	0.587152	0.00649242
GSE28783_ANTI_MIR33_VS_UNTREATED_ATHEROSCLEROSIS_MACROPHAGE_DN	0.587074	0.00650128
MIR3935	0.58706	0.00650287
GSE26495_PD1HIGH_VS_PD1LOW_CD8_TCELL_DN	0.587054	0.00650351
REACTOME_REGULATION_OF_FZD_BY_UBIQUITINATION	0.58699	0.00651088
REACTOME_GLUCURONIDATION	0.586941	0.00651642
GOBP_RESPONSE_TO_MURAMYL_DIPEPTIDE	0.586868	0.00652469
GRAHAM_CML_QUIESCENT_VS_NORMAL_DIVIDING_DN	0.586753	0.00653779
GSE29618_MONOCYTE_VS_PDC_DAY7_FLU_VACCINE_UP	0.586717	0.00654193
HP_ABNORMAL_RENAL_PELVIS_MORPHOLOGY	0.586704	0.00654344
MIR4427	0.586689	0.00654511
MIR1323	0.58651	0.0065656
HP_CUTANEOUS_SYNDACTYLY_OF_TOES	0.586472	0.0065699
HP_ABNORMAL_LIP_MORPHOLOGY	0.586375	0.00658104
GSE37532_VISCERAL_ADIPOSE_TISSUE_VS_LN_DERIVED_TCONV_CD4_TCELL_DN	0.586319	0.00658751
MIR568	0.586101	0.0066126
GOBP_CHROMOSOME_CONDENSATION	0.58607	0.00661609
DACOSTA_UV_RESPONSE_VIA_ERCC3_XPCS_DN	0.586063	0.0066169
GNF2_RAB7L1	0.585903	0.00663545
GSE18893_TCONV_VS_TREG_24H_CULTURE_DN	0.585791	0.00664833
IVANOVA_HEMATOPOIESIS_STEM_CELL_LONG_TERM	0.585761	0.0066518
MIR499B_5P	0.585633	0.0066667
BOYAULT_LIVER_CANCER_SUBCLASS_G3_DN	0.585534	0.00667814
GOMF_AROMATIC_AMINO_ACID_TRANSMEMBRANE_TRANSPORTER_ACTIVITY	0.585483	0.0066841
TATTATA_MIR374	0.585398	0.00669398
GSE24634_TEFF_VS_TCONV_DAY3_IN_CULTURE_DN	0.585143	0.00672365
MIR4478	0.58509	0.0067298
GOBP_PLANAR_CELL_POLARITY_PATHWAY_INVOLVED_IN_NEURAL_TUBE_CLOSURE	0.58495	0.00674626
GOBP_DIACYLGLYCEROL_METABOLIC_PROCESS	0.584875	0.00675496
GSE9988_ANTI_TREM1_VS_LPS_MONOCYTE_DN	0.584817	0.00676178
GOBP_CARDIAC_MUSCLE_CELL_PROLIFERATION	0.584804	0.00676328
GOBP_NEGATIVE_REGULATION_OF_CELL_POPULATION_PROLIFERATION	0.584749	0.00676983
GOBP_IMMUNE_RESPONSE_REGULATING_CELL_SURFACE_RECEPTOR_SIGNALING_PATHWAY	0.584744	0.00677032
REACTOME_MUSCLE_CONTRACTION	0.584679	0.006778
MIR6815_5P	0.584611	0.00678597
REACTOME_VOLTAGE_GATED_POTASSIUM_CHANNELS	0.584494	0.00679973
KAZMIN_PBMC_P_FALCIPARUM_RTSS_AS01_UNKN_AGE_IMM_WITH_ARR_VS_IMM_BY_RRR_PRIMARY_IMMUNIZ_WITH_RECOMB_ADENOVIRUS_35_1DY_UP	0.58443	0.00680737
ATM_DN.V1_DN	0.584354	0.0068163
HP_APLASIA_HYPOPLASIA_OF_THE_CEREBELLUM	0.58428	0.00682508
HMEF2_Q6	0.584188	0.00683589
HP_ABNORMALITY_OF_THE_ABDOMINAL_WALL	0.584169	0.00683812
LEE_LIVER_CANCER_ACOX1_DN	0.584083	0.00684832
GOBP_ENDOCARDIAL_CUSHION_FORMATION	0.584074	0.00684942
HP_ABNORMAL_PALATE_MORPHOLOGY	0.584045	0.00685287
ZHAN_MULTIPLE_MYELOMA_PR_DN	0.583955	0.00686353
HP_NEONATAL_HYPOTONIA	0.583918	0.00686792
HP_ABNORMALITY_OF_DIGESTIVE_SYSTEM_MORPHOLOGY	0.583889	0.00687134
MODULE_424	0.583853	0.00687569
DESCARTES_FETAL_LUNG_MESOTHELIAL_CELLS	0.583817	0.00687996
GSE37301_CD4_TCELL_VS_RAG2_KO_NK_CELL_UP	0.583791	0.00688303
HP_APLASIA_HYPOPLASIA_OF_THE_PALMAR_CREASES	0.58379	0.00688312
GOMF_GLYCOSAMINOGLYCAN_BINDING	0.583721	0.00689133
MARSON_FOXP3_TARGETS_STIMULATED_UP	0.583662	0.00689837
TAL1BETAE47_01	0.583648	0.00690003
MOOTHA_FFA_OXYDATION	0.583632	0.00690196
REACTOME_LAMININ_INTERACTIONS	0.583596	0.00690623
MIR203A_3P	0.583501	0.00691761
GOBP_POSITIVE_REGULATION_OF_POTASSIUM_ION_TRANSPORT	0.583451	0.00692358
GSE20366_CD103_KLRG1_DP_VS_DN_TREG_UP	0.583422	0.00692709
REACTOME_NOTCH4_INTRACELLULAR_DOMAIN_REGULATES_TRANSCRIPTION	0.583336	0.00693739
GOCC_LAMELLIPODIUM	0.583297	0.00694201
MIR6728_5P	0.583286	0.00694336
DESCARTES_FETAL_THYMUS_THYMOCYTES	0.583199	0.00695376
GSE21670_STAT3_KO_VS_WT_CD4_TCELL_TGFB_TREATED_DN	0.583147	0.00696009
GOBP_DEVELOPMENTAL_GROWTH	0.583103	0.00696532
GOBP_POSITIVE_REGULATION_OF_IMMUNE_SYSTEM_PROCESS	0.583046	0.00697212
MIR6780A_5P	0.582865	0.00699402
HP_DEVELOPMENTAL_CATARACT	0.582846	0.00699628
HP_ABNORMALITY_OF_THE_SHOULDER_GIRDLE_MUSCULATURE	0.582816	0.00699992
GOMF_STRUCTURAL_MOLECULE_ACTIVITY_CONFERRING_ELASTICITY	0.582798	0.00700206
GOBP_RESPIRATORY_GASEOUS_EXCHANGE_BY_RESPIRATORY_SYSTEM	0.582696	0.00701436
GOBP_REGULATION_OF_OLIGODENDROCYTE_DIFFERENTIATION	0.582604	0.00702552
GOBP_REGULATION_OF_CELLULAR_RESPONSE_TO_GROWTH_FACTOR_STIMULUS	0.582547	0.00703245
ZHAN_MULTIPLE_MYELOMA_DN	0.582495	0.00703866
MIR5590_3P	0.582468	0.00704204
GSE21927_HEALTHY_VS_TUMOROUS_BALBC_MOUSE_MONOCYTE_DN	0.582222	0.00707182
GSE6259_FLT3L_INDUCED_DEC205_POS_DC_VS_CD4_TCELL_DN	0.582193	0.0070754
MODULE_64	0.582117	0.00708464
TACTTGA_MIR26A_MIR26B	0.582093	0.00708759
S8_01	0.582072	0.00709011
GOBP_CHONDROCYTE_DIFFERENTIATION	0.582011	0.00709754
NKX62_Q2	0.581988	0.00710041
HP_ABNORMALITY_OF_THE_PITUITARY_GLAND	0.581764	0.00712777
GOBP_REGULATION_OF_NEUROTROPHIN_TRK_RECEPTOR_SIGNALING_PATHWAY	0.581762	0.00712808
PILON_KLF1_TARGETS_UP	0.581625	0.00714484
chr2q24	0.581586	0.00714956
HP_NASAL_REGURGITATION	0.581584	0.0071499
HP_HORIZONTAL_EYEBROW	0.58158	0.00715035
GOBP_POSITIVE_REGULATION_OF_SMALL_GTPASE_MEDIATED_SIGNAL_TRANSDUCTION	0.581419	0.00717011
GSE17974_IL4_AND_ANTI_IL12_VS_UNTREATED_0.5H_ACT_CD4_TCELL_DN	0.581394	0.00717321
GOBP_INNERVATION	0.581281	0.00718717
GOBP_PHENOL_CONTAINING_COMPOUND_METABOLIC_PROCESS	0.581168	0.00720105
GOBP_RECEPTOR_CLUSTERING	0.581164	0.00720163
PID_AVB3_INTEGRIN_PATHWAY	0.581116	0.00720753
CERVERA_SDHB_TARGETS_2	0.581098	0.00720976
GSE2706_R848_VS_LPS_8H_STIM_DC_DN	0.581094	0.00721024
OCT1_03	0.581085	0.00721132
DESCARTES_MAIN_FETAL_AMACRINE_CELLS	0.581084	0.00721148
GOMF_DEOXYCYTIDINE_DEAMINASE_ACTIVITY	0.581032	0.00721792
MIR570_3P	0.580933	0.00723017
MIR1245B_3P	0.58088	0.00723677
GOBP_REGULATION_OF_IMMUNE_SYSTEM_PROCESS	0.580866	0.00723841
MCMURRAY_TP53_HRAS_COOPERATION_RESPONSE_UP	0.580852	0.00724021
KEGG_METABOLISM_OF_XENOBIOTICS_BY_CYTOCHROME_P450	0.580799	0.00724673
GOBP_REGULATION_OF_ANION_TRANSMEMBRANE_TRANSPORT	0.58077	0.00725039
GOBP_ODONTOGENESIS_OF_DENTIN_CONTAINING_TOOTH	0.580759	0.00725172
GSE5455_HEALTHY_VS_TUMOR_BEARING_MOUSE_SPLEEN_MONOCYTE_24H_INCUBATION_DN	0.580697	0.00725947
GAO_ESOPHAGUS_25W_C3_FGFR1LOW_EPITHELIAL_CELLS	0.580571	0.00727517
MIR7152_5P	0.58051	0.00728269
AZARE_NEOPLASTIC_TRANSFORMATION_BY_STAT3_UP	0.58048	0.00728645
GOBP_CONNECTIVE_TISSUE_DEVELOPMENT	0.580473	0.00728735
GSE13485_DAY7_VS_DAY21_YF17D_VACCINE_PBMC_UP	0.580358	0.00730169
GOBP_PALLIUM_DEVELOPMENT	0.580276	0.00731199
GSE12003_4D_VS_8D_CULTURE_BM_PROGENITOR_DN	0.58026	0.00731393
MIR648	0.580256	0.0073144
EBAUER_TARGETS_OF_PAX3_FOXO1_FUSION_UP	0.580233	0.0073173
GOBP_ION_HOMEOSTASIS	0.58023	0.00731767
GOBP_POSITIVE_REGULATION_OF_SYNAPSE_ASSEMBLY	0.5802	0.00732143
BOYAULT_LIVER_CANCER_SUBCLASS_G6_UP	0.580171	0.00732514
MIR593_3P	0.580119	0.00733166
GOBP_DEVELOPMENTAL_INDUCTION	0.579972	0.00735001
WP_IRON_METABOLISM_IN_PLACENTA	0.579958	0.00735179
GSE37301_MULTIPOTENT_PROGENITOR_VS_CD4_TCELL_UP	0.579944	0.00735352
GOBP_NEGATIVE_REGULATION_OF_LYMPHOCYTE_ACTIVATION	0.579933	0.00735493
GOBP_NEGATIVE_REGULATION_OF_TRANSPORT	0.579929	0.00735541
GOCC_CELL_CORTEX_REGION	0.579872	0.00736258
GOBP_NEGATIVE_REGULATION_OF_EXTRACELLULAR_MATRIX_ORGANIZATION	0.579837	0.00736697
WP_OSTEOBLAST_DIFFERENTIATION_AND_RELATED_DISEASES	0.579812	0.00737022
MODULE_259	0.579798	0.00737189
REACTOME_RETINOID_CYCLE_DISEASE_EVENTS	0.579717	0.00738213
MIR4656	0.579571	0.00740051
ROZANOV_MMP14_TARGETS_UP	0.579539	0.00740457
HP_PITUITARY_HYPOTHYROIDISM	0.579535	0.00740512
HP_ABNORMALITY_OF_THE_1ST_METACARPAL	0.579511	0.00740811
GOBP_POSITIVE_REGULATION_OF_LIPID_KINASE_ACTIVITY	0.579451	0.00741578
HP_ABNORMALITY_OF_SKIN_PIGMENTATION	0.579352	0.0074282
MIR4437	0.57929	0.00743611
GSE11057_CD4_EFF_MEM_VS_PBMC_DN	0.579277	0.0074377
GOMF_LIGASE_ACTIVITY_FORMING_CARBON_SULFUR_BONDS	0.579258	0.00744019
MODULE_117	0.579257	0.00744033
GOBP_POSITIVE_REGULATION_OF_NEURON_MIGRATION	0.579012	0.00747138
GOBP_POSITIVE_REGULATION_OF_LEUKOCYTE_CELL_CELL_ADHESION	0.578998	0.00747324
GOBP_REGULATION_OF_MYELINATION	0.578959	0.00747823
GOBP_GAP_JUNCTION_ASSEMBLY	0.578938	0.0074808
HP_KYPHOSIS	0.578877	0.00748869
SERVITJA_LIVER_HNF1A_TARGETS_DN	0.578848	0.00749231
GOBP_ENERGY_HOMEOSTASIS	0.578726	0.00750797
GOBP_NEGATIVE_REGULATION_OF_MYELINATION	0.578666	0.00751562
QIU_PBMC_HEPTATITIS_B_SURFACE_ANTIGEN_AGE_UNDER50_NON_RESPONDERS_VS_RESPONDERS_0DY_UP	0.578664	0.00751577
GSE23502_BM_VS_COLON_TUMOR_HDC_KO_MYELOID_DERIVED_SUPPRESSOR_CELL_UP	0.578495	0.00753745
GOBP_CENTRAL_NERVOUS_SYSTEM_DEVELOPMENT	0.578479	0.00753956
MIR6792_5P	0.578478	0.00753961
IWANAGA_CARCINOGENESIS_BY_KRAS_DN	0.57843	0.0075458
GSE13522_WT_VS_IFNG_KO_SKING_T_CRUZI_Y_STRAIN_INF_DN	0.578401	0.00754953
chr13q32	0.578347	0.00755652
GSE26495_NAIVE_VS_PD1LOW_CD8_TCELL_DN	0.578313	0.0075608
GOBP_EPITHELIAL_TO_MESENCHYMAL_TRANSITION_INVOLVED_IN_ENDOCARDIAL_CUSHION_FORMATION	0.578289	0.00756388
HASLINGER_B_CLL_WITH_MUTATED_VH_GENES	0.578288	0.00756408
chr13q13	0.578184	0.00757741
KATSANOU_ELAVL1_TARGETS_DN	0.57816	0.00758051
GOBP_MORPHOGENESIS_OF_AN_EPITHELIUM	0.578158	0.00758081
GOBP_BRANCHING_MORPHOGENESIS_OF_AN_EPITHELIAL_TUBE	0.578135	0.00758376
MIR139_5P	0.578134	0.00758387
DESCARTES_FETAL_INTESTINE_MYELOID_CELLS	0.578042	0.00759579
HP_LIMB_JOINT_CONTRACTURE	0.577978	0.00760401
SMID_BREAST_CANCER_LUMINAL_B_DN	0.577961	0.00760614
GSE4590_PRE_BCELL_VS_VPREB_POS_LARGE_PRE_BCELL_UP	0.57793	0.00761023
REACTOME_COLLAGEN_BIOSYNTHESIS_AND_MODIFYING_ENZYMES	0.577909	0.00761293
MIR8083	0.577856	0.0076198
GOBP_CD4_POSITIVE_ALPHA_BETA_T_CELL_CYTOKINE_PRODUCTION	0.577605	0.00765224
MIR4689	0.577587	0.00765458
GOBP_POSITIVE_REGULATION_OF_DENDRITE_DEVELOPMENT	0.577521	0.00766324
GOMF_THYROID_HORMONE_RECEPTOR_BINDING	0.577406	0.00767819
GOBP_ADHESION_OF_SYMBIONT_TO_HOST	0.577383	0.00768115
REACTOME_EICOSANOID_LIGAND_BINDING_RECEPTORS	0.577346	0.00768597
GSE2706_2H_VS_8H_R848_STIM_DC_DN	0.577339	0.00768694
HP_HYPERACTIVITY	0.577331	0.00768791
KEGG_DRUG_METABOLISM_CYTOCHROME_P450	0.577277	0.00769498
GOBP_POSITIVE_REGULATION_OF_TRANSLATIONAL_INITIATION	0.577259	0.00769731
KRAS.600_UP.V1_UP	0.577226	0.00770163
GOBP_CEREBRAL_CORTEX_RADIALLY_ORIENTED_CELL_MIGRATION	0.577164	0.00770965
KATSANOU_ELAVL1_TARGETS_UP	0.577145	0.00771222
HP_HEPATIC_CYSTS	0.57714	0.00771282
chr2q14	0.577133	0.0077138
LIM_MAMMARY_LUMINAL_MATURE_DN	0.576974	0.00773458
PAX4_04	0.576916	0.00774221
GOBP_NERVE_GROWTH_FACTOR_SIGNALING_PATHWAY	0.576906	0.00774349
GOBP_ANTIMICROBIAL_HUMORAL_IMMUNE_RESPONSE_MEDIATED_BY_ANTIMICROBIAL_PEPTIDE	0.576846	0.00775132
GOBP_REGULATION_OF_SYSTEM_PROCESS	0.576772	0.007761
MIR12136	0.57668	0.00777312
GOMF_SIALIC_ACID_BINDING	0.576648	0.00777732
GOBP_NEGATIVE_REGULATION_OF_COLLAGEN_METABOLIC_PROCESS	0.576632	0.00777949
GOBP_VASCULAR_ASSOCIATED_SMOOTH_MUSCLE_CELL_PROLIFERATION	0.576629	0.0077798
GSE14000_UNSTIM_VS_4H_LPS_DC_TRANSLATED_RNA_DN	0.576529	0.00779298
MIR223_3P	0.576456	0.00780268
DESCARTES_MAIN_FETAL_STROMAL_CELLS	0.576364	0.00781479
AIZARANI_LIVER_C10_MVECS_1	0.576363	0.00781486
CORRE_MULTIPLE_MYELOMA_DN	0.57633	0.00781932
REACTOME_TRANSCRIPTIONAL_REGULATION_OF_PLURIPOTENT_STEM_CELLS	0.576319	0.00782068
MIR548D_3P	0.57624	0.00783116
HP_HIGH_NARROW_PALATE	0.576182	0.00783889
HELLEBREKERS_SILENCED_DURING_TUMOR_ANGIOGENESIS	0.576181	0.00783895
GOMF_ALDO_KETO_REDUCTASE_NADP_ACTIVITY	0.576169	0.00784059
GOMF_METAL_ION_TRANSMEMBRANE_TRANSPORTER_ACTIVITY	0.575937	0.00787127
HP_ABNORMALLY_LOW_PITCHED_VOICE	0.575802	0.00788923
GOBP_CHRONIC_INFLAMMATORY_RESPONSE	0.57564	0.00791083
LIM_MAMMARY_STEM_CELL_UP	0.575575	0.00791952
WP_PLURIPOTENT_STEM_CELL_DIFFERENTIATION_PATHWAY	0.575504	0.00792901
MIR219A_5P	0.575352	0.00794936
HP_CLINODACTYLY	0.575332	0.007952
MIR3185	0.575261	0.00796147
LI_PBMC_MENOMUNE_A_C_Y_W_135_AGE_18_45YO_CORRELATED_WITH_ANTIBODY_RESPONSE_3DY_POSITIVE	0.57523	0.00796567
HP_ABNORMAL_ANTERIOR_EYE_SEGMENT_MORPHOLOGY	0.574909	0.00800883
MIR4516	0.574898	0.00801038
GSE26928_EFF_MEM_VS_CENTR_MEM_CD4_TCELL_DN	0.574864	0.00801486
HP_ABNORMAL_TISSUE_METABOLITE_CONCENTRATION	0.574861	0.00801533
HP_OSTEOMALACIA	0.574793	0.00802442
GOBP_NEGATIVE_REGULATION_OF_CELLULAR_RESPONSE_TO_GROWTH_FACTOR_STIMULUS	0.574786	0.00802536
WP_MIR5093P_ALTERATION_OF_YAP1ECM_AXIS	0.574757	0.00802933
[truncated: 25,360 more rows]

## Sheet: S8
Molecular Signature	Pearson R	P-value
GOBP_FEVER_GENERATION	0.826506	2.35767e-05
chr2q22	0.819285	3.18897e-05
chr1q31	0.818441	3.30067e-05
MODULE_571	0.811817	4.29954e-05
chr18q21	0.810133	4.59105e-05
chr14q31	0.807992	4.98576e-05
chr2p12	0.806264	5.32517e-05
chr9p21	0.805292	5.52457e-05
chr2p22	0.802936	6.03417e-05
LU_TUMOR_VASCULATURE_DN	0.801201	6.43461e-05
RAY_ALZHEIMERS_DISEASE	0.801186	6.4382e-05
WP_COVID19_ADVERSE_OUTCOME_PATHWAY	0.800535	6.59443e-05
chr18q12	0.797909	7.25692e-05
LI_PBMC_MENACTRA_AGE_18_45YO_ANTI_POLYSACCHARIDE_ANTIBODY_CORRELATION_PROFILE_3DY_DN	0.797681	7.31689e-05
GOBP_SODIUM_INDEPENDENT_ORGANIC_ANION_TRANSPORT	0.795983	7.77806e-05
GOBP_REGULATION_OF_OSTEOCLAST_DEVELOPMENT	0.792163	8.90615e-05
PHESSE_TARGETS_OF_APC_AND_MBD2_DN	0.791607	9.08134e-05
GOMF_SODIUM_INDEPENDENT_ORGANIC_ANION_TRANSMEMBRANE_TRANSPORTER_ACTIVITY	0.789123	9.90025e-05
WP_SEROTONIN_AND_ANXIETY	0.787411	0.000105006
HP_BROAD_RIBS	0.787343	0.000105249
chr2p24	0.786695	0.000107606
HP_MONOCHROMACY	0.785426	0.000112349
chr2q12	0.785337	0.000112688
GOBP_CELLULAR_RESPONSE_TO_ETHANOL	0.782887	0.000122372
GOBP_POSITIVE_REGULATION_OF_NEUROINFLAMMATORY_RESPONSE	0.782752	0.000122923
chr2q21	0.7826	0.000123548
MODULE_200	0.781338	0.00012885
GOBP_POSITIVE_REGULATION_OF_OSTEOCLAST_DIFFERENTIATION	0.781062	0.000130032
chr2p14	0.780376	0.000133016
chr2q23	0.777796	0.000144764
REACTOME_HORMONE_LIGAND_BINDING_RECEPTORS	0.777581	0.000145779
BIOCARTA_NPP1_PATHWAY	0.777256	0.000147329
chr2p16	0.774186	0.000162659
SILIGAN_BOUND_BY_EWS_FLT1_FUSION	0.7724	0.000172184
chr2q14	0.771848	0.000175224
GOBP_NUCLEOBASE_CATABOLIC_PROCESS	0.77005	0.000185431
HP_YELLOW_WHITE_LESIONS_OF_THE_MACULA	0.769767	0.000187082
BIOCARTA_CYTOKINE_PATHWAY	0.768557	0.000194286
chr9p22	0.768278	0.000195978
HP_ORCHITIS	0.768258	0.000196105
LAKE_ADULT_KIDNEY_C25_ENDOTHELIAL_CELLS_UNASSIGNED	0.765136	0.000215934
DESCARTES_MAIN_FETAL_GANGLION_CELLS	0.765059	0.000216445
LAKE_ADULT_KIDNEY_C21_COLLECTING_DUCT_INTERCALATED_CELLS_TYPE_B	0.764668	0.000219044
GOBP_NEGATIVE_REGULATION_OF_TRIGLYCERIDE_METABOLIC_PROCESS	0.764507	0.000220125
chr2q13	0.764474	0.000220352
GOBP_REGULATION_OF_GONADOTROPIN_SECRETION	0.763911	0.000224161
TSUNODA_CISPLATIN_RESISTANCE_UP	0.763797	0.000224941
ERWIN_COHEN_PBMC_TC_83_AGE_18_45YO_NAIVE_NOT_PREVIOUSLY_IMMUNIZED_24HR_DEG_CANONICAL_PATHWAY_MEMBERS_UP	0.762816	0.000231741
chr3p13	0.762732	0.000232332
FINAK_BREAST_CANCER_SDPP_SIGNATURE	0.762429	0.000234475
HP_BROAD_METATARSAL	0.762405	0.000234638
WU_ALZHEIMER_DISEASE_UP	0.761767	0.000239201
chr4q22	0.761289	0.000242674
GOMF_NAD_P_PLUS_NUCLEOSIDASE_ACTIVITY	0.760336	0.000249712
TRAVAGLINI_LUNG_IGSF21_DENDRITIC_CELL	0.760267	0.000250228
GOBP_HEAT_GENERATION	0.759265	0.000257825
SCHAEFFER_PROSTATE_DEVELOPMENT_AND_CANCER_BOX5_UP	0.75822	0.000265956
LIU_TARGETS_OF_VMYB_VS_CMYB_UP	0.758145	0.000266543
TRAVAGLINI_LUNG_CAPILLARY_CELL	0.757862	0.000268787
GOBP_NEGATIVE_REGULATION_OF_LYMPHOCYTE_MIGRATION	0.757741	0.000269751
GNF2_AF1Q	0.757681	0.00027023
REACTOME_SEROTONIN_RECEPTORS	0.757652	0.000270461
MODULE_575	0.757491	0.000271752
GOBP_NEGATIVE_REGULATION_OF_SODIUM_ION_TRANSMEMBRANE_TRANSPORT	0.754919	0.000293073
LAKE_ADULT_KIDNEY_C3_PROXIMAL_TUBULE_EPITHELIAL_CELLS_S1_S2	0.75442	0.000297369
DAVICIONI_TARGETS_OF_PAX_FOXO1_FUSIONS_DN	0.754324	0.000298199
HP_CHOROIDAL_NEOVASCULARIZATION	0.754297	0.000298435
DESCARTES_FETAL_SPLEEN_STROMAL_CELLS	0.754112	0.000300045
chr4q24	0.753643	0.000304155
LIN_TUMOR_ESCAPE_FROM_IMMUNE_ATTACK	0.753485	0.000305557
MATSUMIYA_BLOOD_MODIFIED_VACCINIA_ANKARA_VACCINE_AGE_4_6MO_VACCINATED_VS_CANDIN_PLACEBO_BCG_PRIMED_1DY_UP	0.753227	0.000307848
LAKE_ADULT_KIDNEY_C14_DISTAL_CONVOLUTED_TUBULE	0.753211	0.000307995
GOBP_ACTIVATION_OF_TRANSMEMBRANE_RECEPTOR_PROTEIN_TYROSINE_KINASE_ACTIVITY	0.753195	0.000308131
chr18q22	0.752946	0.000310367
ZHENG_FOXP3_TARGETS_IN_T_LYMPHOCYTE_DN	0.75162	0.000322462
LAKE_ADULT_KIDNEY_C1_EPITHELIAL_CELLS_UNASSIGNED	0.751345	0.000325023
chr8q12	0.75125	0.000325911
BIOCARTA_PLATELETAPP_PATHWAY	0.750943	0.000328791
GOBP_POSITIVE_REGULATION_OF_MACROPHAGE_DERIVED_FOAM_CELL_DIFFERENTIATION	0.75013	0.000336525
ZHONG_PFC_C2_THY1_POS_OPC	0.748697	0.000350535
REACTOME_REGULATION_OF_TLR_BY_ENDOGENOUS_LIGAND	0.747377	0.000363869
DESCARTES_MAIN_FETAL_HORIZONTAL_CELLS	0.747336	0.000364293
SUZUKI_RESPONSE_TO_TSA_AND_DECITABINE_1A	0.746835	0.000369466
LAKE_ADULT_KIDNEY_C13_THICK_ASCENDING_LIMB	0.746491	0.000373058
LAKE_ADULT_KIDNEY_C15_CONNECTING_TUBULE	0.746196	0.000376159
chr3p14	0.745939	0.000378879
DESCARTES_MAIN_FETAL_BIPOLAR_CELLS	0.745861	0.000379707
HP_PULMONARY_EMBOLISM	0.745561	0.000382912
KRAS.KIDNEY_UP.V1_UP	0.74535	0.000385179
XIE_ST_HSC_S1PR3_OE_DN	0.745323	0.000385466
GOMF_AMINE_BINDING	0.744935	0.000389666
WP_PLATELETMEDIATED_INTERACTIONS_WITH_VASCULAR_AND_CIRCULATING_CELLS	0.744886	0.000390205
DESCARTES_FETAL_THYMUS_VASCULAR_ENDOTHELIAL_CELLS	0.743897	0.000401095
GOBP_TRANS_SYNAPTIC_SIGNALING_MODULATING_SYNAPTIC_TRANSMISSION	0.74386	0.000401502
GOBP_GONADOTROPIN_SECRETION	0.743061	0.000410487
REACTOME_TRANSPORT_OF_ORGANIC_ANIONS	0.742929	0.000411995
DESCARTES_MAIN_FETAL_CHROMAFFIN_CELLS	0.742763	0.000413884
BIOCARTA_AMI_PATHWAY	0.742155	0.000420891
DESCARTES_FETAL_SPLEEN_VASCULAR_ENDOTHELIAL_CELLS	0.74212	0.000421294
HP_CALCIFICATION_OF_CARTILAGE	0.742096	0.00042157
GOBP_REGULATION_OF_PEPTIDYL_SERINE_PHOSPHORYLATION_OF_STAT_PROTEIN	0.741478	0.000428805
JEON_SMAD6_TARGETS_UP	0.741354	0.00043027
GOBP_PROGRAMMED_CELL_DEATH_INVOLVED_IN_CELL_DEVELOPMENT	0.740642	0.000438747
LOPES_METHYLATED_IN_COLON_CANCER_UP	0.740438	0.000441197
TAKADA_GASTRIC_CANCER_COPY_NUMBER_DN	0.740358	0.000442164
LAKE_ADULT_KIDNEY_C4_PROXIMAL_TUBULE_EPITHELIAL_CELLS_S2	0.73909	0.000457722
SABATES_COLORECTAL_ADENOMA_DN	0.738848	0.000460739
DESCARTES_FETAL_EYE_BIPOLAR_CELLS	0.738427	0.000466027
KRAS.50_UP.V1_UP	0.738226	0.000468573
GOMF_BITTER_TASTE_RECEPTOR_ACTIVITY	0.737892	0.000472824
HP_HYPOTHALAMIC_GONADOTROPIN_RELEASING_HORMONE_DEFICIENCY	0.737845	0.000473433
DESCARTES_FETAL_CEREBELLUM_PURKINJE_NEURONS	0.737729	0.000474919
NEWMAN_ERCC6_TARGETS_DN	0.737247	0.000481134
BIOCARTA_STEM_PATHWAY	0.737154	0.000482338
ROETH_TERT_TARGETS_UP	0.736682	0.000488511
DESCARTES_MAIN_FETAL_OLIGODENDROCYTES	0.736502	0.000490884
DESCARTES_FETAL_CEREBRUM_EXCITATORY_NEURONS	0.735961	0.000498066
GOBP_NEGATIVE_REGULATION_OF_NEURON_MIGRATION	0.735854	0.000499493
REACTOME_REGULATION_OF_COMMISSURAL_AXON_PATHFINDING_BY_SLIT_AND_ROBO	0.735387	0.000505775
WP_LTF_DANGER_SIGNAL_RESPONSE_PATHWAY	0.735351	0.000506272
HP_DESCENDING_AORTIC_DISSECTION	0.735235	0.000507847
PIEPOLI_LGI1_TARGETS_UP	0.73463	0.000516105
TRAVAGLINI_LUNG_ALVEOLAR_FIBROBLAST_CELL	0.73399	0.000524979
BIOCARTA_IL7_PATHWAY	0.73357	0.000530868
GOBP_NEGATIVE_REGULATION_OF_MONONUCLEAR_CELL_MIGRATION	0.732486	0.000546325
MARTINEZ_RESPONSE_TO_TRABECTEDIN	0.73246	0.000546703
ACATATC_MIR190	0.73192	0.000554542
chr1p12	0.731844	0.000555654
DESCARTES_MAIN_FETAL_RETINAL_PROGENITORS_AND_MULLER_GLIA	0.731673	0.000558172
LAKE_ADULT_KIDNEY_C22_ENDOTHELIAL_CELLS_GLOMERULAR_CAPILLARIES	0.731574	0.000559625
chr12p12	0.731435	0.000561673
HARALAMBIEVA_PBMC_M_M_R_II_AGE_11_22YO_VACCINATED_VS_UNVACCINATED_LOW_ANTIBODY_RESPONDERS_TO_TREATMENT_7YR_DN	0.731266	0.000564174
REACTOME_THYROXINE_BIOSYNTHESIS	0.731224	0.000564791
DESCARTES_FETAL_CEREBELLUM_UNIPOLAR_BRUSH_CELLS	0.731103	0.000566602
LI_PBMC_MENACTRA_AGE_18_45YO_ANTI_DT_ANTIBODY_CORRELATION_PROFILE_3DY_DN	0.730925	0.000569245
PEDERSEN_METASTASIS_BY_ERBB2_ISOFORM_6	0.730864	0.000570164
HP_WHITE_EYEBROW	0.730319	0.000578369
DESCARTES_FETAL_LUNG_STROMAL_CELLS	0.73029	0.000578801
GOBP_REGULATION_OF_HEAT_GENERATION	0.730202	0.000580138
GOMF_TYPE_I_INTERFERON_RECEPTOR_BINDING	0.730098	0.000581718
chr1q25	0.730012	0.000583028
CHIANG_LIVER_CANCER_SUBCLASS_INTERFERON_UP	0.72997	0.000583662
REACTOME_ROLE_OF_SECOND_MESSENGERS_IN_NETRIN_1_SIGNALING	0.729924	0.000584372
GOBP_DETECTION_OF_MECHANICAL_STIMULUS_INVOLVED_IN_SENSORY_PERCEPTION_OF_PAIN	0.729199	0.000595523
REACTOME_P2Y_RECEPTORS	0.728797	0.000601782
REACTOME_HDL_REMODELING	0.728633	0.000604358
REACTOME_NUCLEOTIDE_LIKE_PURINERGIC_RECEPTORS	0.728522	0.000606105
chr11p13	0.728467	0.000606966
CHIANG_LIVER_CANCER_SUBCLASS_CTNNB1_UP	0.728402	0.000608001
LAKE_ADULT_KIDNEY_C20_COLLECTING_DUCT_INTERCALATED_CELLS_TYPE_A_CORTEX	0.728379	0.000608364
GARGALOVIC_RESPONSE_TO_OXIDIZED_PHOSPHOLIPIDS_PINK_DN	0.727146	0.000628101
PASTURAL_RIZ1_TARGETS_UP	0.727144	0.000628122
MODULE_557	0.727084	0.000629095
LAKE_ADULT_KIDNEY_C29_UNKNOWN_NOVEL_PT_CFH_POS_SUBPOPULATION_S2	0.727006	0.000630373
GOBP_SEQUESTERING_OF_EXTRACELLULAR_LIGAND_FROM_RECEPTOR	0.726983	0.000630746
GOBP_SIALYLATION	0.726967	0.000631
GOBP_THYROID_HORMONE_GENERATION	0.726909	0.000631949
GOBP_REFLEX	0.726767	0.000634272
DESCARTES_FETAL_ADRENAL_STROMAL_CELLS	0.726346	0.000641184
HP_PREMATURE_LOSS_OF_PRIMARY_TEETH	0.726233	0.000643045
FOURNIER_ACINAR_DEVELOPMENT_LATE_UP	0.72563	0.000653085
BIOCARTA_LAIR_PATHWAY	0.725142	0.00066131
WP_CELLS_AND_MOLECULES_INVOLVED_IN_LOCAL_ACUTE_INFLAMMATORY_RESPONSE	0.725142	0.00066131
GOMF_SODIUM_CHLORIDE_SYMPORTER_ACTIVITY	0.72503	0.000663211
MIR11401	0.724901	0.000665408
chr14q24	0.724584	0.000670813
MORF_ITGA2	0.724543	0.00067152
HAHTOLA_SEZARY_SYNDROM_DN	0.724395	0.000674056
HP_ABNORMAL_MORPHOLOGY_OF_THE_CHOROIDAL_VASCULATURE	0.72431	0.000675523
GOBP_HEPARIN_BIOSYNTHETIC_PROCESS	0.723952	0.000681722
GOMF_NADPLUS_NUCLEOSIDASE_ACTIVITY	0.723763	0.000685
MORF_ZNF10	0.723719	0.000685784
HP_OSTEOPETROSIS	0.72364	0.000687158
NABA_PROTEOGLYCANS	0.723628	0.000687372
GOBP_MELANOCYTE_DIFFERENTIATION	0.723543	0.000688848
LAKE_ADULT_KIDNEY_C2_PODOCYTES	0.723349	0.000692263
WP_FATTY_ACID_TRANSPORTERS	0.723107	0.000696526
chr4q31	0.722771	0.000702484
HOLLERN_SOLID_NODULAR_BREAST_TUMOR_DN	0.722581	0.000705888
GOMF_SIALYLTRANSFERASE_ACTIVITY	0.722555	0.000706345
BOYAULT_LIVER_CANCER_SUBCLASS_G56_UP	0.722522	0.00070694
HOFT_PBMC_TICE_BCG_RBCG_AG85A_AG85B_AGE_18_40YO_CORRELATED_WITH_WHOLE_BLOOD_BACTERICIDAL_ACTIVITY_NEGATIVE	0.722452	0.000708188
HP_CEREBRAL_VENOUS_THROMBOSIS	0.721958	0.0007171
LAKE_ADULT_KIDNEY_C28_INTERSTITIUM	0.721855	0.000718966
KRAS.300_UP.V1_UP	0.721281	0.000729459
LAKE_ADULT_KIDNEY_C30_IMMUNE_CELLS_MACROPHAGES	0.720346	0.000746802
GOMF_METALLOCARBOXYPEPTIDASE_ACTIVITY	0.720265	0.000748318
chr8q21	0.719903	0.000755149
GOBP_NEGATIVE_REGULATION_OF_SMOOTH_MUSCLE_CONTRACTION	0.719745	0.000758135
chr4q25	0.719589	0.000761111
PID_GLYPICAN_1PATHWAY	0.719544	0.000761965
GOBP_HORMONE_CATABOLIC_PROCESS	0.71952	0.000762432
GOBP_ADENYLATE_CYCLASE_ACTIVATING_ADRENERGIC_RECEPTOR_SIGNALING_PATHWAY	0.719359	0.000765508
chr4q28	0.718994	0.000772511
DESCARTES_MAIN_FETAL_EPICARDIAL_FAT_CELLS	0.718844	0.000775405
BERTUCCI_INVASIVE_CARCINOMA_DUCTAL_VS_LOBULAR_DN	0.718821	0.000775863
DESCARTES_FETAL_EYE_HORIZONTAL_CELLS	0.718679	0.000778606
MODULE_288	0.718539	0.000781318
chr4q32	0.718488	0.000782319
DAWSON_METHYLATED_IN_LYMPHOMA_TCL1	0.717951	0.000792848
HP_ABNORMAL_LIVER_PHYSIOLOGY	0.717939	0.000793071
DESCARTES_MAIN_FETAL_PDE11A_FAM19A2_POSITIVE_CELLS	0.717883	0.000794174
LAKE_ADULT_KIDNEY_C26_MESANGIAL_CELLS	0.717511	0.000801558
SCHUETZ_BREAST_CANCER_DUCTAL_INVASIVE_UP	0.717188	0.000808004
SPIELMAN_LYMPHOBLAST_EUROPEAN_VS_ASIAN_2FC_DN	0.71696	0.000812578
chr8q11	0.716816	0.000815472
HP_SUBARACHNOID_HEMORRHAGE	0.716605	0.000819734
MIR6854_3P	0.716265	0.000826648
GOBP_COLLAGEN_ACTIVATED_TYROSINE_KINASE_RECEPTOR_SIGNALING_PATHWAY	0.716174	0.000828517
HOEK_NK_CELL_2011_2012_TIV_ADULT_1DY_UP	0.715719	0.000837852
GOBP_RELAXATION_OF_SMOOTH_MUSCLE	0.715515	0.000842063
GOCC_PHOSPHOLIPID_TRANSLOCATING_ATPASE_COMPLEX	0.715479	0.000842817
BONOME_OVARIAN_CANCER_POOR_SURVIVAL_UP	0.715461	0.000843199
GOBP_POSITIVE_REGULATION_OF_MONOCYTE_DIFFERENTIATION	0.715429	0.000843849
LAKE_ADULT_KIDNEY_C27_VASCULAR_SMOOTH_MUSCLE_CELLS_AND_PERICYTES	0.715221	0.000848174
GOCC_DYSTROPHIN_ASSOCIATED_GLYCOPROTEIN_COMPLEX	0.714923	0.000854423
HP_ABNORMALITY_OF_VITAMIN_E_METABOLISM	0.714812	0.000856736
MORF_PTPRR	0.714532	0.00086265
HP_NEUROINFLAMMATION	0.714464	0.000864082
chr3q23	0.713755	0.00087921
HP_ABDOMINAL_AORTIC_ANEURYSM	0.713353	0.00088788
GAO_SMALL_INTESTINE_24W_C7_SECRETORY_PROGENITOR	0.71332	0.000888595
DESCARTES_FETAL_LIVER_STELLATE_CELLS	0.713274	0.000889593
HP_LIMITED_KNEE_EXTENSION	0.712974	0.000896112
VECCHI_GASTRIC_CANCER_EARLY_DN	0.712784	0.000900273
GOBP_NEGATIVE_REGULATION_OF_OSTEOBLAST_PROLIFERATION	0.712642	0.000903377
MARSON_FOXP3_TARGETS_STIMULATED_UP	0.712381	0.000909135
TING_SILENCED_BY_DICER	0.712262	0.000911764
TRAYNOR_RETT_SYNDROM_UP	0.712239	0.000912266
MODULE_249	0.711868	0.000920533
ZHENG_FOXP3_TARGETS_IN_T_LYMPHOCYTE_UP	0.711427	0.000930417
REACTOME_ANCHORING_FIBRIL_FORMATION	0.711088	0.00093807
GOBP_BILE_ACID_SIGNALING_PATHWAY	0.710991	0.000940268
MAHADEVAN_IMATINIB_RESISTANCE_DN	0.710956	0.000941055
HP_MULTIFACTORIAL_INHERITANCE	0.710779	0.000945088
chr11q22	0.710499	0.000951492
CUI_DEVELOPING_HEART_CORONARY_VASCULAR_ENDOTHELIAL_CELL	0.710213	0.000958093
GOBP_CD4_POSITIVE_ALPHA_BETA_T_CELL_CYTOKINE_PRODUCTION	0.710021	0.000962516
LIM_MAMMARY_LUMINAL_MATURE_DN	0.709536	0.000973799
GOBP_NEGATIVE_T_CELL_SELECTION	0.709409	0.000976781
HP_DECREASED_PROPORTION_OF_CD8_POSITIVE_T_CELLS	0.70923	0.000980987
DESCARTES_FETAL_ADRENAL_CHROMAFFIN_CELLS	0.708988	0.0009867
CHEN_ETV5_TARGETS_SERTOLI	0.708893	0.000988953
GOMF_EXTRACELLULAR_MATRIX_STRUCTURAL_CONSTITUENT_CONFERRING_COMPRESSION_RESISTANCE	0.708789	0.000991419
FLORIO_NEOCORTEX_BASAL_RADIAL_GLIA_UP	0.708766	0.000991959
HP_AMBIGUOUS_GENITALIA_MALE	0.708684	0.000993898
GOBP_HETEROPHILIC_CELL_CELL_ADHESION_VIA_PLASMA_MEMBRANE_CELL_ADHESION_MOLECULES	0.708623	0.000995371
FLORIO_HUMAN_NEOCORTEX	0.70815	0.00100668
chr4q27	0.708081	0.00100833
CORRE_MULTIPLE_MYELOMA_UP	0.708059	0.00100887
DESCARTES_FETAL_STOMACH_MESOTHELIAL_CELLS	0.707957	0.00101133
HOEK_NEUTROPHIL_2011_2012_TIV_ADULT_1DY_UP	0.707729	0.00101684
MODULE_146	0.70769	0.00101778
WP_CYTOKINES_AND_INFLAMMATORY_RESPONSE	0.707648	0.00101881
WEBER_METHYLATED_ICP_IN_SPERM_DN	0.707491	0.00102262
WINTER_HYPOXIA_DN	0.707028	0.00103395
VICENT_METASTASIS_UP	0.706896	0.0010372
GOCC_COMPLEX_OF_COLLAGEN_TRIMERS	0.706832	0.0010388
HP_DIGENIC_INHERITANCE	0.706807	0.0010394
CUI_TCF21_TARGETS_DN	0.706697	0.00104214
ERWIN_COHEN_PBMC_TC_83_AGE_18_45YO_RESPONDERS_PREVIOUSLY_IMMUNIZED_24HR_DEG_CANONICAL_PATHWAY_MEMBERS_UP	0.706444	0.00104841
RODRIGUES_NTN1_TARGETS_UP	0.70639	0.00104975
GOMF_STRUCTURAL_MOLECULE_ACTIVITY_CONFERRING_ELASTICITY	0.70608	0.00105749
chr3q12	0.7059	0.00106202
LAKE_ADULT_KIDNEY_C16_COLLECTING_SYSTEM_PRINCIPAL_CELLS_CORTEX	0.70584	0.00106351
HOWARD_B_CELL_INACT_MONOV_INFLUENZA_A_INDONESIA_05_2005_H5N1_AGE_18_49YO_1DY_UP	0.705576	0.00107017
WP_FOXP3_IN_COVID19	0.705494	0.00107225
PICCALUGA_ANGIOIMMUNOBLASTIC_LYMPHOMA_UP	0.705393	0.00107481
PEPPER_CHRONIC_LYMPHOCYTIC_LEUKEMIA_UP	0.705363	0.00107558
MODULE_417	0.70528	0.00107767
ZHENG_FOXP3_TARGETS_UP	0.705262	0.00107814
DESCARTES_FETAL_CEREBELLUM_SLC24A4_PEX5L_POSITIVE_CELLS	0.705239	0.00107872
GOMF_3_5_CYCLIC_AMP_PHOSPHODIESTERASE_ACTIVITY	0.705203	0.00107965
MODULE_354	0.705051	0.00108354
KONDO_PROSTATE_CANCER_WITH_H3K27ME3	0.70488	0.00108791
MOSERLE_IFNA_RESPONSE	0.704634	0.00109422
GOBP_GAMMA_DELTA_T_CELL_DIFFERENTIATION	0.704612	0.00109481
VECCHI_GASTRIC_CANCER_ADVANCED_VS_EARLY_UP	0.704481	0.00109818
DESCARTES_FETAL_PLACENTA_VASCULAR_ENDOTHELIAL_CELLS	0.703602	0.0011211
YAGUE_PRETUMOR_DRUG_RESISTANCE_DN	0.703499	0.0011238
PATEL_SKIN_OF_BODY_ZOSTAVAX_AGE_70_93YO_VZV_CHALLENGE_3DY_UP	0.703403	0.00112633
SMID_BREAST_CANCER_NORMAL_LIKE_UP	0.703224	0.00113108
CHEBOTAEV_GR_TARGETS_DN	0.703075	0.00113502
GOBP_LOCOMOTORY_EXPLORATION_BEHAVIOR	0.702996	0.00113713
MODULE_367	0.702992	0.00113725
GOBP_POSTSYNAPTIC_MEMBRANE_ASSEMBLY	0.702695	0.00114517
GAUSSMANN_MLL_AF4_FUSION_TARGETS_E_UP	0.702522	0.0011498
GOMF_PATTERN_RECOGNITION_RECEPTOR_ACTIVITY	0.70252	0.00114986
HP_PERIPHERAL_ARTERIAL_STENOSIS	0.70241	0.00115282
MODULE_495	0.702073	0.00116192
chr8q13	0.701996	0.00116401
BOYAULT_LIVER_CANCER_SUBCLASS_G6_UP	0.701701	0.00117204
GOMF_CARBOXYPEPTIDASE_ACTIVITY	0.701648	0.00117346
GOBP_PRESYNAPTIC_MEMBRANE_ORGANIZATION	0.701622	0.00117418
GOBP_EXPLORATION_BEHAVIOR	0.701577	0.00117542
GOBP_POSITIVE_REGULATION_OF_MACROPHAGE_CYTOKINE_PRODUCTION	0.701364	0.00118126
GAUSSMANN_MLL_AF4_FUSION_TARGETS_B_UP	0.700754	0.00119811
HP_MACULAR_DYSTROPHY	0.700573	0.00120314
DESCARTES_FETAL_STOMACH_PDE1C_ACSM3_POSITIVE_CELLS	0.700537	0.00120416
GOBP_REGULATION_OF_POSITIVE_CHEMOTAXIS	0.699662	0.00122879
DESCARTES_FETAL_CEREBELLUM_ASTROCYTES	0.699573	0.0012313
DESCARTES_FETAL_PLACENTA_STROMAL_CELLS	0.699562	0.00123162
MODULE_545	0.699502	0.00123331
FAN_EMBRYONIC_CTX_ASTROCYTE_2	0.699462	0.00123445
DESCARTES_FETAL_HEART_SATB2_LRRC7_POSITIVE_CELLS	0.699294	0.00123926
GOBP_NEGATIVE_REGULATION_OF_PROTEIN_IMPORT_INTO_NUCLEUS	0.699165	0.00124295
GOBP_CELL_MIGRATION_IN_HINDBRAIN	0.699076	0.00124549
MODULE_76	0.698956	0.00124894
GOBP_NEGATIVE_REGULATION_OF_STEM_CELL_PROLIFERATION	0.698695	0.00125647
GOMF_RECEPTOR_ANTAGONIST_ACTIVITY	0.698531	0.00126123
GOBP_GASTRO_INTESTINAL_SYSTEM_SMOOTH_MUSCLE_CONTRACTION	0.698523	0.00126145
DESCARTES_MAIN_FETAL_STELLATE_CELLS	0.698461	0.00126327
chr10p12	0.698373	0.00126582
WP_SEROTONIN_AND_ANXIETYRELATED_EVENTS	0.69826	0.00126911
GOBP_DETECTION_OF_MECHANICAL_STIMULUS_INVOLVED_IN_SENSORY_PERCEPTION	0.698186	0.00127127
STOSSI_RESPONSE_TO_ESTRADIOL	0.698025	0.00127597
HP_BROAD_METACARPALS	0.697843	0.0012813
HP_ABNORMAL_ENERGY_EXPENDITURE	0.697835	0.00128155
GOBP_POSITIVE_REGULATION_OF_T_HELPER_1_TYPE_IMMUNE_RESPONSE	0.697804	0.00128246
PYEON_CANCER_HEAD_AND_NECK_VS_CERVICAL_DN	0.697564	0.00128954
MODULE_178	0.697463	0.00129252
GUTIERREZ_WALDENSTROEMS_MACROGLOBULINEMIA_1_UP	0.697422	0.00129374
TURASHVILI_BREAST_DUCTAL_CARCINOMA_VS_LOBULAR_NORMAL_DN	0.697326	0.00129659
MASRI_RESISTANCE_TO_TAMOXIFEN_AND_AROMATASE_INHIBITORS_UP	0.697324	0.00129663
BIOCARTA_EICOSANOID_PATHWAY	0.69717	0.0013012
GOBP_NEURON_CELL_CELL_ADHESION	0.696933	0.00130829
DELYS_THYROID_CANCER_DN	0.696908	0.00130902
JI_CARCINOGENESIS_BY_KRAS_AND_STK11_DN	0.696901	0.00130925
HP_ATYPICAL_ABSENCE_SEIZURE	0.69675	0.00131377
KUROZUMI_RESPONSE_TO_ONCOCYTIC_VIRUS	0.696571	0.00131914
REACTOME_CROSSLINKING_OF_COLLAGEN_FIBRILS	0.696523	0.0013206
GOBP_RIBONUCLEOSIDE_MONOPHOSPHATE_CATABOLIC_PROCESS	0.696522	0.00132061
MORF_BMPR2	0.696495	0.00132144
BIOCARTA_TH1TH2_PATHWAY	0.6962	0.00133034
DESCARTES_FETAL_STOMACH_NEUROENDOCRINE_CELLS	0.696105	0.00133325
GOMF_1_PHOSPHATIDYLINOSITOL_BINDING	0.69607	0.0013343
QUEREC_PBMC_YF_17D_VACCINE_AGE_18_45YO_3DY_UP	0.696046	0.00133503
QUEREC_PBMC_YF_17D_VACCINE_AGE_18_45YO_7DY_UP	0.696046	0.00133503
GOMF_PHOSPHATIDYLINOSITOL_5_PHOSPHATE_BINDING	0.695988	0.00133678
MIR4795_5P	0.695982	0.00133698
WP_DEVELOPMENT_AND_HETEROGENEITY_OF_THE_ILC_FAMILY	0.695868	0.00134046
GOCC_GLYCOPROTEIN_COMPLEX	0.6956	0.00134865
PLASARI_TGFB1_TARGETS_10HR_DN	0.695542	0.00135041
chrXq25	0.69538	0.00135539
GOBP_G_PROTEIN_COUPLED_PURINERGIC_NUCLEOTIDE_RECEPTOR_SIGNALING_PATHWAY	0.695372	0.00135564
GOMF_G_PROTEIN_COUPLED_PURINERGIC_NUCLEOTIDE_RECEPTOR_ACTIVITY	0.695372	0.00135564
SILIGAN_TARGETS_OF_EWS_FLI1_FUSION_UP	0.695169	0.00136191
RICKMAN_HEAD_AND_NECK_CANCER_B	0.695166	0.001362
WANG_IMMORTALIZED_BY_HOXA9_AND_MEIS1_DN	0.694774	0.00137416
DESCARTES_MAIN_FETAL_CARDIOMYOCYTES	0.694712	0.00137609
MORF_THPO	0.694631	0.00137862
SCHAEFFER_PROSTATE_DEVELOPMENT_48HR_DN	0.694569	0.00138057
GOMF_GLYCEROPHOSPHOLIPID_FLIPPASE_ACTIVITY	0.694379	0.00138653
ANASTASSIOU_MULTICANCER_INVASIVENESS_SIGNATURE	0.694265	0.0013901
WP_OVERVIEW_OF_PROINFLAMMATORY_AND_PROFIBROTIC_MEDIATORS	0.694256	0.00139038
GOBP_COLLAGEN_ACTIVATED_SIGNALING_PATHWAY	0.694235	0.00139103
FAN_EMBRYONIC_CTX_OPC	0.694126	0.00139447
GOMF_FLIPPASE_ACTIVITY	0.694073	0.00139614
HP_DYSPAREUNIA	0.694002	0.00139838
LEE_NEURAL_CREST_STEM_CELL_UP	0.693971	0.00139938
DESCARTES_FETAL_KIDNEY_STROMAL_CELLS	0.693904	0.00140149
GOCC_AXOLEMMA	0.693789	0.00140512
MORF_PDCD1	0.693755	0.0014062
REACTOME_ANDROGEN_BIOSYNTHESIS	0.693619	0.00141055
GOMF_HYALURONIC_ACID_BINDING	0.693538	0.0014131
MARZEC_IL2_SIGNALING_DN	0.693456	0.00141573
GOBP_L_ASPARTATE_TRANSMEMBRANE_TRANSPORT	0.693444	0.0014161
BIOCARTA_CLASSIC_PATHWAY	0.693395	0.00141767
GOBP_ADULT_HEART_DEVELOPMENT	0.693388	0.00141791
GOBP_NEGATIVE_REGULATION_OF_LEUKOCYTE_MIGRATION	0.693348	0.00141918
HP_ENCEPHALOMALACIA	0.693224	0.00142315
WP_STEROID_BIOSYNTHESIS	0.69312	0.00142649
GOMF_OLIGOSACCHARIDE_BINDING	0.693003	0.00143025
chr4q26	0.692941	0.00143224
GOBP_THYROID_HORMONE_METABOLIC_PROCESS	0.692887	0.00143398
SEITZ_NEOPLASTIC_TRANSFORMATION_BY_8P_DELETION_UP	0.692799	0.00143684
GOBP_RESPONSE_TO_AUDITORY_STIMULUS	0.692602	0.00144321
chr11p14	0.692536	0.00144535
MEF2_04	0.692306	0.00145282
CLAUS_PGR_POSITIVE_MENINGIOMA_DN	0.692184	0.00145681
LI_PBMC_MENOMUNE_A_C_Y_W_135_AGE_18_45YO_3DY_DN	0.692141	0.00145823
RIGGI_EWING_SARCOMA_PROGENITOR_UP	0.691942	0.00146474
MASRI_RESISTANCE_TO_TAMOXIFEN_AND_AROMATASE_INHIBITORS_DN	0.691772	0.00147032
GOBP_REGULATION_OF_GAMMA_DELTA_T_CELL_ACTIVATION	0.69158	0.00147668
MIR6724_5P	0.69148	0.00147998
DUNNE_TARGETS_OF_AML1_MTG8_FUSION_DN	0.691375	0.00148345
MODULE_73	0.691368	0.00148369
GAUSSMANN_MLL_AF4_FUSION_TARGETS_D_UP	0.691364	0.00148384
HADDAD_T_LYMPHOCYTE_AND_NK_PROGENITOR_UP	0.691333	0.00148486
chr4q21	0.691238	0.00148801
WP_OVERVIEW_OF_INTERFERONSMEDIATED_SIGNALING_PATHWAY	0.690598	0.00150943
GOBP_NEGATIVE_REGULATION_OF_T_CELL_CYTOKINE_PRODUCTION	0.690551	0.001511
GOBP_GLUTAMATE_RECEPTOR_SIGNALING_PATHWAY	0.690523	0.00151196
MANNE_COVID19_NONICU_VS_HEALTHY_DONOR_PLATELETS_DN	0.690495	0.0015129
MODULE_80	0.690269	0.00152055
HP_FETAL_POLYURIA	0.69013	0.00152526
GOBP_REGULATION_OF_NMDA_RECEPTOR_ACTIVITY	0.690073	0.0015272
GOBP_NEGATIVE_REGULATION_OF_DELAYED_RECTIFIER_POTASSIUM_CHANNEL_ACTIVITY	0.69005	0.00152798
DAVICIONI_RHABDOMYOSARCOMA_PAX_FOXO1_FUSION_DN	0.689999	0.00152971
HP_ENTHESITIS	0.689987	0.00153012
EPPERT_CE_HSC_LSC	0.68993	0.00153205
MODULE_563	0.689844	0.00153497
MCLACHLAN_DENTAL_CARIES_DN	0.689681	0.00154055
GOMF_BILE_ACID_TRANSMEMBRANE_TRANSPORTER_ACTIVITY	0.689479	0.00154748
WEBER_METHYLATED_ICP_IN_FIBROBLAST	0.689395	0.00155039
ERWIN_COHEN_PBMC_TC_83_AGE_18_45YO_NON_RESPONDERS_PREVIOUSLY_IMMUNIZED_24HR_DEG_CANONICAL_PATHWAY_MEMBERS_UP	0.689364	0.00155144
DESCARTES_MAIN_FETAL_HEPATOBLASTS	0.689335	0.00155245
DURANTE_ADULT_OLFACTORY_NEUROEPITHELIUM_PERICYTES	0.689315	0.00155313
HP_T_CELL_LYMPHOMA	0.689302	0.00155358
GOBP_PREPULSE_INHIBITION	0.689295	0.00155383
MODULE_385	0.689232	0.00155602
chr1p31	0.689194	0.0015573
GOBP_DIET_INDUCED_THERMOGENESIS	0.689139	0.00155923
MIR4728_3P	0.688996	0.00156416
DESCARTES_FETAL_EYE_VASCULAR_ENDOTHELIAL_CELLS	0.688953	0.00156565
BIOCARTA_ACE2_PATHWAY	0.688926	0.00156658
HP_ABNORMAL_CIRCULATING_THYROGLOBULIN_LEVEL	0.688803	0.00157086
WATANABE_ULCERATIVE_COLITIS_WITH_CANCER_DN	0.688569	0.00157904
DESCARTES_FETAL_INTESTINE_LYMPHATIC_ENDOTHELIAL_CELLS	0.688542	0.00157998
WAMUNYOKOLI_OVARIAN_CANCER_GRADES_1_2_DN	0.688518	0.00158081
DESCARTES_MAIN_FETAL_MICROGLIA	0.688431	0.00158385
CAHOY_NEURONAL	0.688391	0.00158525
HP_HEMATOCHEZIA	0.688369	0.00158602
TAKEDA_TARGETS_OF_NUP98_HOXA9_FUSION_10D_DN	0.688235	0.00159075
GOBP_HEPARIN_METABOLIC_PROCESS	0.688172	0.00159294
GOBP_THYROID_HORMONE_TRANSPORT	0.688155	0.00159354
GOBP_REGULATION_OF_MONOCYTE_DIFFERENTIATION	0.688019	0.00159835
GOBP_RENAL_TUBULAR_SECRETION	0.687895	0.00160274
chr3q13	0.687802	0.00160602
GOCC_NEURONAL_DENSE_CORE_VESICLE	0.687646	0.00161156
GOBP_NEGATIVE_REGULATION_OF_BEHAVIOR	0.6876	0.0016132
TAKEDA_TARGETS_OF_NUP98_HOXA9_FUSION_3D_DN	0.687415	0.00161979
RICKMAN_HEAD_AND_NECK_CANCER_F	0.687362	0.00162169
GOMF_HEPARAN_SULFATE_SULFOTRANSFERASE_ACTIVITY	0.687336	0.0016226
DESCARTES_FETAL_PLACENTA_SYNCYTIOTROPHOBLASTS_AND_VILLOUS_CYTOTROPHOBLASTS	0.687254	0.00162552
HP_HYPERNATRIURIA	0.687213	0.00162702
GOBP_POSITIVE_REGULATION_OF_CYTOSOLIC_CALCIUM_ION_CONCENTRATION_INVOLVED_IN_PHOSPHOLIPASE_C_ACTIVATING_G_PROTEIN_COUPLED_SIGNALING_PATHWAY	0.687165	0.00162874
chr10q23	0.687147	0.00162938
REACTOME_SODIUM_CALCIUM_EXCHANGERS	0.68707	0.00163213
BIOCARTA_HSP27_PATHWAY	0.687009	0.00163433
HP_TENDON_XANTHOMATOSIS	0.686988	0.00163508
ACEVEDO_LIVER_CANCER_WITH_H3K27ME3_UP	0.68696	0.0016361
GOMF_FATTY_ACID_TRANSMEMBRANE_TRANSPORTER_ACTIVITY	0.686805	0.00164168
GOBP_DRINKING_BEHAVIOR	0.68673	0.00164437
LI_PROSTATE_CANCER_EPIGENETIC	0.686693	0.00164573
BEGUM_TARGETS_OF_PAX3_FOXO1_FUSION_UP	0.68663	0.00164799
RPS14_DN.V1_UP	0.686592	0.00164939
DESCARTES_FETAL_CEREBRUM_INHIBITORY_NEURONS	0.68657	0.00165016
GOMF_TASTE_RECEPTOR_ACTIVITY	0.686477	0.00165354
DESCARTES_FETAL_CEREBELLUM_INHIBITORY_INTERNEURONS	0.686324	0.00165912
LIU_VAV3_PROSTATE_CARCINOGENESIS_UP	0.686255	0.00166164
MODULE_401	0.686204	0.00166349
GOBP_SERINE_PHOSPHORYLATION_OF_STAT_PROTEIN	0.686185	0.00166417
LA_MEN1_TARGETS	0.686167	0.00166482
GOBP_ADRENERGIC_RECEPTOR_SIGNALING_PATHWAY	0.68616	0.00166507
HP_GENERALIZED_EDEMA	0.686014	0.00167042
NIKOLSKY_BREAST_CANCER_8Q12_Q22_AMPLICON	0.685994	0.00167117
NAKAYAMA_SOFT_TISSUE_TUMORS_PCA1_UP	0.68599	0.0016713
DESCARTES_FETAL_KIDNEY_MESANGIAL_CELLS	0.685814	0.00167778
MIR4658	0.685811	0.00167786
HP_HAPPY_DEMEANOR	0.685596	0.00168578
WALLACE_PROSTATE_CANCER_RACE_UP	0.685508	0.00168905
DESCARTES_FETAL_PLACENTA_SMOOTH_MUSCLE_CELLS	0.685503	0.00168924
DESCARTES_MAIN_FETAL_ENS_NEURONS	0.68549	0.00168969
STEGER_ADIPOGENESIS_DN	0.685364	0.00169437
GOMF_INOSITOL_1_4_5_TRISPHOSPHATE_BINDING	0.685168	0.00170163
MORF_IFNA1	0.685022	0.00170709
GOMF_CHEMOATTRACTANT_ACTIVITY	0.684855	0.00171331
GOBP_POSTSYNAPTIC_MODULATION_OF_CHEMICAL_SYNAPTIC_TRANSMISSION	0.684736	0.00171776
chr7p12	0.684718	0.00171842
BAKER_HEMATOPOESIS_STAT1_TARGETS	0.684714	0.00171858
ACEVEDO_LIVER_CANCER_WITH_H3K9ME3_UP	0.684686	0.00171964
ZHAN_MULTIPLE_MYELOMA_MF_UP	0.684572	0.00172392
GAO_LARGE_INTESTINE_ADULT_CJ_IMMUNE_CELLS	0.684496	0.00172678
HP_SHORTENED_QT_INTERVAL	0.684487	0.00172712
GOCC_PLATELET_DENSE_GRANULE_LUMEN	0.684458	0.00172822
GAO_LARGE_INTESTINE_24W_C1_DCLK1POS_PROGENITOR	0.684456	0.00172827
GOBP_REGULATION_OF_APPETITE	0.684094	0.00174196
GOCC_ASTROCYTE_PROJECTION	0.683963	0.00174692
BIOCARTA_INFLAM_PATHWAY	0.683798	0.0017532
GOBP_DETECTION_OF_MOLECULE_OF_BACTERIAL_ORIGIN	0.683764	0.00175449
YNTTTNNNANGCARM_UNKNOWN	0.68369	0.00175734
TRAVAGLINI_LUNG_VEIN_CELL	0.683657	0.0017586
HP_DRUSEN	0.683518	0.0017639
HP_ABNORMAL_SPINAL_MENINGEAL_MORPHOLOGY	0.683381	0.00176915
AKL_HTLV1_INFECTION_DN	0.683357	0.0017701
HP_VAGINAL_ATRESIA	0.683341	0.0017707
DESCARTES_FETAL_EYE_RETINAL_PROGENITORS_AND_MULLER_GLIA	0.683261	0.00177375
HOELZEL_NF1_TARGETS_DN	0.683175	0.00177708
MODULE_368	0.68315	0.00177803
DESCARTES_MAIN_FETAL_SYNCYTIOTROPHOBLASTS_AND_VILLOUS_CYTOTROPHOBLASTS	0.682991	0.00178417
GOBP_NEGATIVE_REGULATION_OF_CELL_JUNCTION_ASSEMBLY	0.682755	0.00179332
MIR192_5P	0.682641	0.00179777
GOBP_NEGATIVE_CHEMOTAXIS	0.682639	0.00179784
GOBP_REGULATION_OF_OSTEOCLAST_DIFFERENTIATION	0.682592	0.00179967
DESCARTES_MAIN_FETAL_SLC24A4_PEX5L_POSITIVE_CELLS	0.682589	0.00179979
GOBP_G_PROTEIN_COUPLED_RECEPTOR_SIGNALING_PATHWAY_INVOLVED_IN_HEART_PROCESS	0.682315	0.00181049
GRAHAM_CML_QUIESCENT_VS_NORMAL_QUIESCENT_DN	0.682313	0.00181055
GOBP_NEGATIVE_REGULATION_OF_MUSCLE_CONTRACTION	0.682169	0.00181619
HP_MUSCLE_FIBER_SPLITTING	0.682025	0.00182186
GOBP_NUCLEOSIDE_CATABOLIC_PROCESS	0.682012	0.00182235
GOBP_NEGATIVE_REGULATION_OF_SODIUM_ION_TRANSPORT	0.681951	0.00182475
MANNE_COVID19_COMBINED_COHORT_VS_HEALTHY_DONOR_PLATELETS_DN	0.68195	0.00182481
GOBP_POSITIVE_REGULATION_OF_RENAL_SODIUM_EXCRETION	0.681937	0.00182533
GOCC_FASCIA_ADHERENS	0.681797	0.00183086
ONDER_CDH1_TARGETS_2_UP	0.681641	0.001837
HP_LARYNGEAL_STENOSIS	0.681621	0.00183781
SILIGAN_TARGETS_OF_EWS_FLI1_FUSION_DN	0.681573	0.0018397
GOBP_POSITIVE_REGULATION_OF_SYNAPSE_ASSEMBLY	0.681475	0.00184358
YAO_TEMPORAL_RESPONSE_TO_PROGESTERONE_CLUSTER_3	0.681436	0.00184515
DESCARTES_FETAL_LUNG_LYMPHATIC_ENDOTHELIAL_CELLS	0.681336	0.00184912
MIR2682_3P	0.681292	0.00185089
LASTOWSKA_COAMPLIFIED_WITH_MYCN	0.681285	0.00185115
TRAVAGLINI_LUNG_MYOFIBROBLAST_CELL	0.681251	0.00185252
GNF2_RTN1	0.681222	0.00185367
GOCC_SPERM_CONNECTING_PIECE	0.681215	0.00185397
NABA_CORE_MATRISOME	0.681103	0.00185841
GOBP_MONOCYTE_ACTIVATION	0.680904	0.00186638
HP_LIMITATION_OF_KNEE_MOBILITY	0.680806	0.00187034
HP_TONGUE_THRUSTING	0.6808	0.00187057
ZHONG_PFC_C5_BCL11B_CALB2_POS_INP	0.680593	0.0018789
GOMF_EXTRACELLULAR_MATRIX_STRUCTURAL_CONSTITUENT	0.68049	0.00188306
KRAS.600_UP.V1_UP	0.680178	0.00189572
BIOCARTA_LECTIN_PATHWAY	0.680158	0.00189652
GOBP_LUTEINIZING_HORMONE_SECRETION	0.680139	0.00189729
chr3q11	0.680133	0.00189757
WP_AUTOSOMAL_RECESSIVE_OSTEOPETROSIS_PATHWAYS	0.680014	0.00190239
GOBP_NEGATIVE_REGULATION_OF_NERVOUS_SYSTEM_PROCESS	0.679989	0.00190342
HAHTOLA_CTCL_PATHOGENESIS	0.679986	0.00190355
GOBP_OPSONIZATION	0.679967	0.00190431
WP_KYNURENINE_PATHWAY_AND_LINKS_TO_CELL_SENESCENCE	0.679825	0.00191011
MIR1911_3P	0.679773	0.00191225
GOBP_PHOSPHOLIPASE_C_ACTIVATING_G_PROTEIN_COUPLED_RECEPTOR_SIGNALING_PATHWAY	0.679755	0.00191298
DESCARTES_FETAL_EYE_RETINAL_PIGMENT_CELLS	0.679226	0.00193474
MODULE_208	0.679183	0.00193652
WP_CELLTYPE_DEPENDENT_SELECTIVITY_OF_CCK2R_SIGNALING	0.679129	0.00193875
WP_PROSTAGLANDIN_SIGNALING	0.679107	0.00193968
DESCARTES_FETAL_HEART_VASCULAR_ENDOTHELIAL_CELLS	0.679038	0.00194253
MIR10397_3P	0.678702	0.00195652
MATZUK_EARLY_ANTRAL_FOLLICLE	0.678688	0.00195711
FAN_EMBRYONIC_CTX_MICROGLIA_3	0.678666	0.00195803
NOUSHMEHR_GBM_SILENCED_BY_METHYLATION	0.678413	0.00196861
HP_EUNUCHOID_HABITUS	0.678389	0.00196959
GOBP_OMEGA_HYDROXYLASE_P450_PATHWAY	0.678318	0.0019726
PARK_TRETINOIN_RESPONSE	0.678089	0.00198222
HP_HOARSE_CRY	0.678048	0.00198396
CHIARADONNA_NEOPLASTIC_TRANSFORMATION_KRAS_CDC25_DN	0.677987	0.00198655
MIR599	0.677823	0.00199347
MIR3123	0.677621	0.00200205
HERNANDEZ_ABERRANT_MITOSIS_BY_DOCETACEL_4NM_UP	0.677586	0.00200352
GOBP_POSITIVE_REGULATION_OF_MACROPHAGE_ACTIVATION	0.677543	0.00200536
GOBP_ANDROGEN_BIOSYNTHETIC_PROCESS	0.677518	0.00200642
GOBP_ADULT_FEEDING_BEHAVIOR	0.677352	0.00201352
WANG_SMARCE1_TARGETS_UP	0.677328	0.00201455
YAMASHITA_LIVER_CANCER_STEM_CELL_DN	0.677226	0.00201888
MURARO_PANCREAS_DELTA_CELL	0.677056	0.0020262
GOMF_EXTRACELLULAR_MATRIX_STRUCTURAL_CONSTITUENT_CONFERRING_TENSILE_STRENGTH	0.677035	0.00202708
GOBP_NEGATIVE_REGULATION_OF_MYELINATION	0.676966	0.00203005
MORF_PTPRB	0.67683	0.00203591
LEE_NAIVE_T_LYMPHOCYTE	0.676621	0.00204494
HU_FETAL_RETINA_BIPOLAR	0.676614	0.00204524
HP_FOCAL_AWARE_SEIZURE	0.676583	0.0020466
GOBP_POSITIVE_REGULATION_OF_MHC_CLASS_II_BIOSYNTHETIC_PROCESS	0.676467	0.00205164
MIR4717_3P	0.676388	0.00205506
MODULE_287	0.676368	0.00205594
GOMF_ACTININ_BINDING	0.676356	0.00205644
ZHENG_BOUND_BY_FOXP3	0.676345	0.00205692
GOBP_MECHANOSENSORY_BEHAVIOR	0.676309	0.00205849
MIR3923	0.676229	0.00206196
GOBP_NEGATIVE_REGULATION_OF_LEUKOCYTE_CHEMOTAXIS	0.6761	0.00206758
BOSCO_TH1_CYTOTOXIC_MODULE	0.676088	0.00206811
TONKS_TARGETS_OF_RUNX1_RUNX1T1_FUSION_SUSTAINED_IN_MONOCYTE_DN	0.676052	0.0020697
WP_PEPTIDE_GPCRS	0.676045	0.00207
chr2q24	0.676032	0.00207056
CLASPER_LYMPHATIC_VESSELS_DURING_METASTASIS_DN	0.676031	0.0020706
THUM_MIR21_TARGETS_HEART_DISEASE_UP	0.675958	0.00207378
FARMER_BREAST_CANCER_CLUSTER_4	0.67595	0.00207415
GOBP_CRANIOFACIAL_SUTURE_MORPHOGENESIS	0.675858	0.00207818
TTANWNANTGGM_UNKNOWN	0.675843	0.00207884
GOMF_PEPTIDOGLYCAN_BINDING	0.675765	0.00208228
MORF_CD8A	0.675727	0.00208393
SU_KIDNEY	0.675705	0.0020849
MCCLUNG_DELTA_FOSB_TARGETS_2WK	0.675644	0.00208758
GOBP_ACUTE_PHASE_RESPONSE	0.675567	0.00209096
HP_PRELINGUAL_SENSORINEURAL_HEARING_IMPAIRMENT	0.675435	0.00209679
GOCC_GABA_ERGIC_SYNAPSE	0.675425	0.00209724
GOBP_POSITIVE_REGULATION_OF_PHOSPHOLIPID_BIOSYNTHETIC_PROCESS	0.675373	0.00209956
GOBP_CELL_JUNCTION_DISASSEMBLY	0.675128	0.00211041
BOYAULT_LIVER_CANCER_SUBCLASS_G123_DN	0.675114	0.00211105
LI_CISPLATIN_RESISTANCE_UP	0.675032	0.00211465
REACTOME_CLASS_C_3_METABOTROPIC_GLUTAMATE_PHEROMONE_RECEPTORS	0.674977	0.00211711
HP_ABNORMAL_PUPILLARY_LIGHT_REFLEX	0.674888	0.00212107
GAVIN_FOXP3_TARGETS_CLUSTER_P7	0.674794	0.0021253
HP_ELEVATED_GAMMA_GLUTAMYLTRANSFERASE_LEVEL	0.674772	0.00212628
GOMF_ANION_SODIUM_SYMPORTER_ACTIVITY	0.674663	0.00213116
chr5q23	0.674644	0.00213198
RICKMAN_HEAD_AND_NECK_CANCER_A	0.67453	0.0021371
DESCARTES_FETAL_HEART_ENDOCARDIAL_CELLS	0.674485	0.00213914
MORF_EPHA7	0.674114	0.00215582
CHEN_LVAD_SUPPORT_OF_FAILING_HEART_DN	0.674106	0.00215622
GOBP_REGULATION_OF_FEEDING_BEHAVIOR	0.674105	0.00215627
GOBP_NEGATIVE_REGULATION_OF_CELLULAR_RESPONSE_TO_VASCULAR_ENDOTHELIAL_GROWTH_FACTOR_STIMULUS	0.674095	0.00215672
MODULE_141	0.673875	0.00216665
DESCARTES_FETAL_INTESTINE_STROMAL_CELLS	0.673799	0.00217012
GOBP_REGULATION_OF_CELLULAR_EXTRAVASATION	0.673729	0.00217328
MODULE_14	0.673706	0.00217433
MIR7158_3P	0.673693	0.00217495
DESCARTES_MAIN_FETAL_GRANULE_NEURONS	0.673641	0.00217729
GOCC_COLLAGEN_TRIMER	0.673566	0.00218075
WP_MONOAMINE_GPCRS	0.673498	0.00218386
GOBP_NEGATIVE_REGULATION_OF_RESPONSE_TO_FOOD	0.673431	0.0021869
WP_PKCGAMMA_CALCIUM_SIGNALING_PATHWAY_IN_ATAXIA	0.67342	0.00218738
MORF_RAB3A	0.67339	0.00218877
GOMF_TRANSMEMBRANE_RECEPTOR_PROTEIN_PHOSPHATASE_ACTIVITY	0.673335	0.00219128
GOBP_VOCALIZATION_BEHAVIOR	0.673237	0.00219578
MORF_IL9	0.673222	0.00219647
ZHENG_RESPONSE_TO_ARSENITE_DN	0.673208	0.00219711
TRAVAGLINI_LUNG_FIBROMYOCYTE_CELL	0.673162	0.00219923
GOMF_INTERLEUKIN_1_BINDING	0.672925	0.00221016
WONG_ENDMETRIUM_CANCER_DN	0.672906	0.00221102
GOBP_NEUROINFLAMMATORY_RESPONSE	0.672829	0.00221456
HP_LONG_CLAVICLES	0.672815	0.00221524
CORRE_MULTIPLE_MYELOMA_DN	0.672797	0.00221604
HP_ABNORMAL_CIRCULATING_T4_LEVEL	0.672773	0.00221715
MODULE_444	0.672733	0.00221899
REACTOME_OTHER_SEMAPHORIN_INTERACTIONS	0.672521	0.00222884
MODULE_215	0.672374	0.00223571
MIR1288_3P	0.672347	0.00223694
chr5p13	0.672325	0.00223796
GOBP_CALCIUM_DEPENDENT_CELL_CELL_ADHESION_VIA_PLASMA_MEMBRANE_CELL_ADHESION_MOLECULES	0.672268	0.00224064
MIR3161	0.672267	0.00224066
MIR6790_5P	0.672011	0.00225265
GOBP_POSITIVE_CHEMOTAXIS	0.672008	0.0022528
MIR4312	0.671994	0.00225346
CUI_DEVELOPING_HEART_C3_FIBROBLAST_LIKE_CELL	0.671845	0.00226043
GOBP_RETROGRADE_TRANS_SYNAPTIC_SIGNALING	0.671806	0.00226226
chr5q12	0.67179	0.00226304
HP_PATCHY_HYPOPIGMENTATION_OF_HAIR	0.671717	0.00226646
HOELZEL_NF1_TARGETS_UP	0.671699	0.00226732
REACTOME_INTERACTION_WITH_CUMULUS_CELLS_AND_THE_ZONA_PELLUCIDA	0.671606	0.00227168
HP_ABNORMALITY_OF_THE_LEYDIG_CELLS	0.67159	0.00227245
GOBP_SENSORY_PERCEPTION_OF_BITTER_TASTE	0.671473	0.00227798
TAKEDA_TARGETS_OF_NUP98_HOXA9_FUSION_8D_DN	0.671389	0.00228197
GOMF_TUMOR_NECROSIS_FACTOR_ACTIVATED_RECEPTOR_ACTIVITY	0.67137	0.00228288
MIR520E_5P	0.671094	0.00229597
GOBP_OVULATION	0.671041	0.00229848
DESCARTES_FETAL_EYE_GANGLION_CELLS	0.670974	0.00230167
REACTOME_SYNTHESIS_SECRETION_AND_DEACYLATION_OF_GHRELIN	0.670971	0.00230183
MODULE_289	0.670828	0.00230866
GAO_SMALL_INTESTINE_24W_C9_ENTEROENDOCRINE_CELL	0.670665	0.00231649
NABA_ECM_GLYCOPROTEINS	0.670609	0.00231914
HP_ABNORMALITY_OF_BLOOD_VOLUME_HOMEOSTASIS	0.670577	0.00232068
GOMF_SERINE_TYPE_ENDOPEPTIDASE_INHIBITOR_ACTIVITY	0.670458	0.00232643
HU_FETAL_RETINA_AMACRINE	0.670394	0.00232952
GOBP_RETINAL_GANGLION_CELL_AXON_GUIDANCE	0.670334	0.00233237
MANNO_MIDBRAIN_NEUROTYPES_HDA1	0.670285	0.00233476
MODULE_171	0.670222	0.00233781
BUCKANOVICH_T_LYMPHOCYTE_HOMING_ON_TUMOR_UP	0.669883	0.00235423
HP_ABNORMAL_SHARPEY_FIBER_MORPHOLOGY	0.669831	0.00235675
MIR215_5P	0.669825	0.00235703
GOMF_PROTEIN_HORMONE_RECEPTOR_ACTIVITY	0.669742	0.00236111
GOBP_SUBSTRATE_INDEPENDENT_TELENCEPHALIC_TANGENTIAL_MIGRATION	0.6697	0.00236313
GOMF_CALCIUM_ACTIVATED_POTASSIUM_CHANNEL_ACTIVITY	0.669665	0.00236483
WP_CONTROL_OF_IMMUNE_TOLERANCE_BY_VASOACTIVE_INTESTINAL_PEPTIDE	0.669586	0.00236873
GOMF_ALPHA_ACTININ_BINDING	0.669534	0.00237123
MORF_CTSB	0.669444	0.00237566
TURASHVILI_BREAST_DUCTAL_CARCINOMA_VS_DUCTAL_NORMAL_UP	0.669383	0.00237864
HP_ARTERIAL_THROMBOSIS	0.669303	0.00238254
GOBP_LOW_DENSITY_LIPOPROTEIN_PARTICLE_REMODELING	0.669289	0.00238326
GOBP_REGULATION_OF_POSTSYNAPTIC_CYTOSOLIC_CALCIUM_ION_CONCENTRATION	0.66916	0.0023896
REACTOME_O_GLYCOSYLATION_OF_TSR_DOMAIN_CONTAINING_PROTEINS	0.669143	0.00239044
MIR154_3P	0.669086	0.00239321
GOBP_MORPHOGENESIS_OF_AN_EPITHELIAL_FOLD	0.669015	0.00239673
ALONSO_METASTASIS_DN	0.668976	0.00239864
REACTOME_DCC_MEDIATED_ATTRACTIVE_SIGNALING	0.668963	0.00239929
DESCARTES_FETAL_MUSCLE_STROMAL_CELLS	0.668706	0.00241204
OCT1_02	0.668634	0.00241558
DESERT_PERIPORTAL_HEPATOCELLULAR_CARCINOMA_SUBCLASS_UP	0.66863	0.00241578
GOBP_REGULATION_OF_CHLORIDE_TRANSPORT	0.668608	0.0024169
GOBP_SODIUM_ION_HOMEOSTASIS	0.668554	0.00241958
BIOCARTA_ASBCELL_PATHWAY	0.668546	0.00241995
WP_OXYSTEROLS_DERIVED_FROM_CHOLESTEROL	0.668367	0.00242887
chr5q21	0.66836	0.00242923
HP_XANTHOMATOSIS	0.668357	0.00242938
TONKS_TARGETS_OF_RUNX1_RUNX1T1_FUSION_ERYTHROCYTE_DN	0.668335	0.00243049
MIR4307	0.668277	0.00243337
NAKAYA_PBMC_FLUAD_MALE_AGE_14_27YO_1D_POSTBOOST_VS_0D_PREIMM_MF59_ADJUVANTED_1DY_GENES_IN_BTM_M40_AND_M53_UP	0.668254	0.00243452
GOMF_CHEMOREPELLENT_ACTIVITY	0.668221	0.00243615
MORF_IL4	0.668172	0.00243862
MIYAGAWA_TARGETS_OF_EWSR1_ETS_FUSIONS_DN	0.668134	0.00244054
MORF_LCAT	0.668105	0.00244198
MORF_DCC	0.668028	0.00244583
BOQUEST_STEM_CELL_CULTURED_VS_FRESH_DN	0.668021	0.0024462
WAGSCHAL_EHMT2_TARGETS_UP	0.667948	0.00244984
GOMF_SCAVENGER_RECEPTOR_ACTIVITY	0.667888	0.00245286
HP_NON_CONVULSIVE_STATUS_EPILEPTICUS_WITHOUT_COMA	0.667848	0.00245487
GOMF_LIPOPOLYSACCHARIDE_BINDING	0.667833	0.00245564
DESCARTES_FETAL_KIDNEY_METANEPHRIC_CELLS	0.667625	0.00246613
HOEGERKORP_CD44_TARGETS_DIRECT_UP	0.667624	0.00246616
HP_RECURRENT_GRAM_NEGATIVE_BACTERIAL_INFECTIONS	0.667548	0.00247003
DESCARTES_FETAL_CEREBELLUM_OLIGODENDROCYTES	0.667475	0.00247371
DING_LUNG_CANCER_BY_MUTATION_RATE	0.667248	0.00248519
SERVITJA_ISLET_HNF1A_TARGETS_UP	0.667182	0.00248854
XIE_LT_HSC_S1PR3_OE_UP	0.667156	0.00248987
GOBP_ACTIVATION_OF_JANUS_KINASE_ACTIVITY	0.667048	0.00249537
chr13q13	0.667009	0.00249739
RICKMAN_HEAD_AND_NECK_CANCER_C	0.666994	0.00249816
HP_CORONARY_ARTERY_ATHEROSCLEROSIS	0.666992	0.00249823
GOBP_NEGATIVE_REGULATION_OF_ALCOHOL_BIOSYNTHETIC_PROCESS	0.666957	0.00250005
MODULE_445	0.666799	0.00250813
MIR4529_3P	0.666722	0.00251204
MIR297	0.66662	0.00251731
MORF_FRK	0.666605	0.00251806
HP_ISCHEMIC_STROKE	0.6666	0.0025183
ZHONG_PFC_MAJOR_TYPES_OPC	0.666338	0.00253179
REACTOME_IRAK4_DEFICIENCY_TLR2_4	0.666301	0.00253373
GOCC_PLATELET_DENSE_GRANULE	0.666271	0.00253526
GRAHAM_CML_DIVIDING_VS_NORMAL_QUIESCENT_DN	0.666247	0.00253651
GOBP_REGULATION_OF_EXCRETION	0.666229	0.00253744
HP_WHITE_FORELOCK	0.666175	0.00254023
GOBP_REGULATION_OF_EXTRACELLULAR_MATRIX_CONSTITUENT_SECRETION	0.666127	0.00254274
GOBP_RENAL_SODIUM_EXCRETION	0.666082	0.00254505
chr2p15	0.666038	0.00254731
MIR578	0.666026	0.00254796
DAVICIONI_RHABDOMYOSARCOMA_PAX_FOXO1_FUSION_UP	0.666013	0.00254863
HP_BIMANUAL_SYNKINESIA	0.665993	0.00254966
CAR_IGFBP1	0.665828	0.00255825
VANDESLUIS_COMMD1_TARGETS_GROUP_4_DN	0.665822	0.00255856
GOMF_POLYPEPTIDE_N_ACETYLGALACTOSAMINYLTRANSFERASE_ACTIVITY	0.665819	0.00255871
GOMF_LOW_DENSITY_LIPOPROTEIN_PARTICLE_BINDING	0.665816	0.00255889
GOBP_POSITIVE_REGULATION_OF_NLRP3_INFLAMMASOME_COMPLEX_ASSEMBLY	0.665768	0.00256137
MIR8058	0.665768	0.00256137
MODULE_265	0.665719	0.00256394
MODULE_400	0.665698	0.00256502
CROONQUIST_NRAS_SIGNALING_UP	0.665679	0.00256599
MIR1229_5P	0.665651	0.00256748
HP_ABNORMALITY_OF_VITAMIN_A_METABOLISM	0.665587	0.00257084
BLANCO_MELO_COVID19_BRONCHIAL_EPITHELIAL_CELLS_SARS_COV_2_INFECTION_DN	0.665486	0.00257612
MIR6888_5P	0.66543	0.00257901
MIR3162_5P	0.665305	0.00258558
HP_INCREASED_FEMALE_LIBIDO	0.665298	0.00258595
GOMF_ACTIVIN_RECEPTOR_BINDING	0.665272	0.00258731
MIR4796_5P	0.664902	0.00260683
HP_VENOUS_THROMBOSIS	0.664835	0.00261036
HP_ABNORMAL_SERUM_INTERLEUKIN_LEVEL	0.664809	0.00261174
MARTORIATI_MDM4_TARGETS_NEUROEPITHELIUM_DN	0.664788	0.00261286
MIR4793_5P	0.664758	0.00261442
HP_ELEVATED_CIRCULATING_THYROID_STIMULATING_HORMONE_CONCENTRATION	0.66471	0.002617
WP_DRUG_INDUCTION_OF_BILE_ACID_PATHWAY	0.664687	0.00261823
WAMUNYOKOLI_OVARIAN_CANCER_LMP_DN	0.664584	0.00262368
AGARWAL_AKT_PATHWAY_TARGETS	0.664427	0.00263203
HP_ARTERIOSCLEROSIS	0.664366	0.00263531
MORF_PRKCA	0.664336	0.00263686
SHANK_TAL1_TARGETS_DN	0.664079	0.00265061
BLANCO_MELO_SARS_COV_1_INFECTION_MCR5_CELLS_UP	0.663924	0.00265894
CUI_DEVELOPING_HEART_RIGHT_VENTRICULAR_CARDIOMYOCYTE	0.663887	0.00266091
GSE16385_MONOCYTE_VS_MACROPHAGE_DN	0.663723	0.00266976
GOBP_URINARY_TRACT_SMOOTH_MUSCLE_CONTRACTION	0.663705	0.00267073
WP_SELECTIVE_EXPRESSION_OF_CHEMOKINE_RECEPTORS_DURING_TCELL_POLARIZATION	0.663652	0.00267359
MODULE_130	0.66357	0.00267802
HP_BRONCHOCONSTRICTION	0.663553	0.00267895
GOCC_INTRINSIC_COMPONENT_OF_SYNAPTIC_MEMBRANE	0.663388	0.00268785
MIR8060	0.663387	0.00268792
HP_ORAL_ULCER	0.663312	0.00269201
MIR8064	0.663267	0.00269443
GOBP_DETECTION_OF_EXTERNAL_BIOTIC_STIMULUS	0.663228	0.00269655
BOQUEST_STEM_CELL_UP	0.663209	0.0026976
KEGG_PRIMARY_BILE_ACID_BIOSYNTHESIS	0.663137	0.00270149
HOEK_NK_CELL_2011_2012_TIV_ADULT_7DY_UP	0.663134	0.00270164
MANNE_COVID19_ICU_VS_HEALTHY_DONOR_PLATELETS_DN	0.663129	0.00270195
MODULE_516	0.663104	0.00270331
MIR487A_3P	0.663069	0.00270523
MODULE_134	0.662786	0.00272069
HP_HYPOKALEMIC_ALKALOSIS	0.662763	0.00272195
MIR3614_5P	0.662708	0.00272497
DESCARTES_FETAL_PLACENTA_IGFBP1_DKK1_POSITIVE_CELLS	0.662601	0.00273083
MORF_MAP2K7	0.662583	0.00273183
GENTILE_UV_LOW_DOSE_DN	0.662552	0.00273353
GOBP_VITAMIN_D_BIOSYNTHETIC_PROCESS	0.662443	0.00273952
MAHADEVAN_IMATINIB_RESISTANCE_UP	0.662301	0.00274731
MIR511_3P	0.662266	0.00274925
HP_CHILDHOOD_ONSET_SENSORINEURAL_HEARING_IMPAIRMENT	0.662243	0.00275054
GOBP_URATE_METABOLIC_PROCESS	0.662226	0.00275146
GSE37532_VISCERAL_ADIPOSE_TISSUE_VS_LN_DERIVED_TCONV_CD4_TCELL_DN	0.66221	0.00275233
GOBP_GAMMA_AMINOBUTYRIC_ACID_SIGNALING_PATHWAY	0.662072	0.00275999
GOBP_FEAR_RESPONSE	0.662014	0.0027632
MORF_FSHR	0.661974	0.00276541
HERNANDEZ_MITOTIC_ARREST_BY_DOCETAXEL_1_UP	0.661958	0.00276634
HP_LOWER_LIMB_UNDERGROWTH	0.661718	0.00277969
CUI_DEVELOPING_HEART_LEFT_ATRIAL_CARDIOMYOCYTE	0.661693	0.00278106
BIOCARTA_GHRELIN_PATHWAY	0.661681	0.00278173
FAN_EMBRYONIC_CTX_IN_4_INTERNEURON	0.661679	0.00278184
CUI_DEVELOPING_HEART_COMPACT_VENTRICULAR_CARDIOMYOCYTE	0.661621	0.00278506
MODULE_259	0.661385	0.00279825
STAEGE_EWING_FAMILY_TUMOR	0.661346	0.00280046
HP_POLYGENIC_INHERITANCE	0.661328	0.00280146
ROY_WOUND_BLOOD_VESSEL_UP	0.661257	0.00280547
KAZMIN_PBMC_P_FALCIPARUM_RTSS_AS01_UNKN_AGE_IMM_WITH_ARR_VS_IMM_BY_RRR_PRIMARY_IMMUNIZ_WITH_RECOMB_ADENOVIRUS_35_1DY_UP	0.661213	0.00280794
GOCC_INTERSTITIAL_MATRIX	0.661164	0.00281065
GOBP_PROTEIN_CONTAINING_COMPLEX_REMODELING	0.661159	0.00281094
chr12q12	0.661144	0.00281179
HP_CHRONIC_HEPATIC_FAILURE	0.66103	0.00281821
GOBP_POSITIVE_REGULATION_OF_HUMORAL_IMMUNE_RESPONSE	0.661011	0.00281932
GOBP_SYMPATHETIC_NERVOUS_SYSTEM_DEVELOPMENT	0.660958	0.00282228
MINGUEZ_LIVER_CANCER_VASCULAR_INVASION_DN	0.66093	0.00282389
MIR4765	0.660856	0.00282807
BUSSLINGER_DUODENAL_EC_CELLS	0.660798	0.00283135
GOMF_PHOSPHOLIPASE_C_ACTIVITY	0.660774	0.00283268
DURAND_STROMA_S_UP	0.660721	0.00283568
MIR597_5P	0.660704	0.00283667
DESCARTES_FETAL_EYE_PHOTORECEPTOR_CELLS	0.660672	0.00283846
DESCARTES_FETAL_MUSCLE_VASCULAR_ENDOTHELIAL_CELLS	0.660593	0.00284295
LAKE_ADULT_KIDNEY_C11_THIN_ASCENDING_LIMB	0.660584	0.00284348
MIR23A_5P	0.660573	0.00284408
MIR6806_5P	0.660499	0.00284827
GOMF_GABA_RECEPTOR_ACTIVITY	0.660228	0.00286375
BIOCARTA_NKT_PATHWAY	0.660204	0.00286508
GOMF_CHLORIDE_ION_BINDING	0.660119	0.00286996
GOBP_SUBSTRATE_DEPENDENT_CELL_MIGRATION	0.660113	0.00287032
MATZUK_EMBRYONIC_GERM_CELL	0.660097	0.00287123
ZHONG_PFC_MAJOR_TYPES_INTERNEURON	0.660044	0.00287423
GOBP_DETECTION_OF_CHEMICAL_STIMULUS_INVOLVED_IN_SENSORY_PERCEPTION_OF_TASTE	0.659955	0.00287938
BOYLAN_MULTIPLE_MYELOMA_PCA1_UP	0.659854	0.00288517
HP_COLOR_VISION_TEST_ABNORMALITY	0.659777	0.00288956
MANNO_MIDBRAIN_NEUROTYPES_HDA	0.659734	0.00289208
GOBP_INTERLEUKIN_1_ALPHA_PRODUCTION	0.659683	0.00289501
NABA_COLLAGENS	0.659641	0.00289744
REACTOME_COLLAGEN_CHAIN_TRIMERIZATION	0.659641	0.00289744
GOBP_LIGAND_GATED_ION_CHANNEL_SIGNALING_PATHWAY	0.659554	0.00290244
MORF_CDH4	0.659501	0.0029055
GOBP_REGULATION_OF_FC_RECEPTOR_MEDIATED_STIMULATORY_SIGNALING_PATHWAY	0.659459	0.00290795
GOCC_INTRINSIC_COMPONENT_OF_POSTSYNAPTIC_MEMBRANE	0.659444	0.00290878
WP_GDNFRET_SIGNALING_AXIS	0.659421	0.00291014
PEPPER_CHRONIC_LYMPHOCYTIC_LEUKEMIA_DN	0.659359	0.00291372
GOBP_CYTOLYSIS	0.659293	0.00291754
PLASARI_NFIC_TARGETS_BASAL_UP	0.659258	0.00291957
GOCC_INTRINSIC_COMPONENT_OF_POSTSYNAPTIC_DENSITY_MEMBRANE	0.659076	0.00293011
GOBP_POSITIVE_REGULATION_OF_INTERLEUKIN_12_PRODUCTION	0.658949	0.00293752
BIOCARTA_COMP_PATHWAY	0.658891	0.00294095
GOBP_IMMUNOLOGICAL_SYNAPSE_FORMATION	0.658878	0.00294171
HP_ABNORMALITY_OF_COMPLEMENT_SYSTEM	0.658868	0.00294228
KENNEDY_PBMC_DRYVAX_AGE_18_40YO_STIMULATED_VS_UNSTIMULATED_1_TO_48MO_TOP_DEG_DN	0.658738	0.00294988
FULLER_PBMC_F_TULARENSIS_VACCINE_LVS_AGE_22_54YO_18HR_TO_48HR_EARLY_UP	0.658561	0.00296023
BIOCARTA_RACC_PATHWAY	0.658384	0.00297063
MODULE_470	0.658334	0.00297356
chr20p12	0.658313	0.00297482
HP_CONGENITAL_SENSORINEURAL_HEARING_IMPAIRMENT	0.658216	0.00298055
GRANDVAUX_IRF3_TARGETS_DN	0.658049	0.0029904
HP_ABNORMALITY_OF_MACULAR_PIGMENTATION	0.658037	0.00299113
GSE17974_IL4_AND_ANTI_IL12_VS_UNTREATED_72H_ACT_CD4_TCELL_DN	0.657918	0.00299817
HP_ANTERIOR_RIB_CUPPING	0.657894	0.00299958
SANA_RESPONSE_TO_IFNG_UP	0.65786	0.00300161
GOBP_INHIBITORY_SYNAPSE_ASSEMBLY	0.657857	0.00300179
WP_BMP2WNT4FOXO1_PATHWAY_IN_PRIMARY_ENDOMETRIAL_STROMAL_CELL_DIFFERENTIATION	0.657806	0.00300484
GOBP_POSITIVE_REGULATION_OF_BONE_RESORPTION	0.657791	0.00300569
MIR2682_5P	0.657789	0.00300585
GOMF_CYTOKINE_RECEPTOR_ACTIVITY	0.657687	0.00301192
MORF_TNFRSF6	0.657651	0.00301406
REACTOME_CLASS_A_1_RHODOPSIN_LIKE_RECEPTORS	0.65763	0.00301529
HP_ABNORMAL_PROPORTION_OF_CD8_POSITIVE_T_CELLS	0.657506	0.00302268
GOBP_POSITIVE_REGULATION_OF_VOLTAGE_GATED_CALCIUM_CHANNEL_ACTIVITY	0.657469	0.00302491
GOBP_POST_EMBRYONIC_ANIMAL_MORPHOGENESIS	0.657381	0.00303016
MORF_MAGEA8	0.657363	0.00303124
CASTELLANO_NRAS_TARGETS_DN	0.657362	0.00303131
MODULE_375	0.657338	0.0030327
DUTERTRE_ESTRADIOL_RESPONSE_6HR_DN	0.65725	0.003038
GOBP_PROTEIN_KINASE_A_SIGNALING	0.657184	0.00304198
MIR6074	0.657053	0.00304981
KRASNOSELSKAYA_ILF3_TARGETS_UP	0.656966	0.00305508
GOBP_REGULATION_OF_PHOSPHOLIPASE_C_ACTIVITY	0.656913	0.00305826
BOYLAN_MULTIPLE_MYELOMA_C_CLUSTER_DN	0.656852	0.00306194
ZHONG_PFC_C7_ORG_UNDERGOING_NEURONAL_DIFFERENTIATION	0.656811	0.00306439
GOBP_NEUROPEPTIDE_SIGNALING_PATHWAY	0.656808	0.00306457
GOBP_G_PROTEIN_COUPLED_RECEPTOR_SIGNALING_PATHWAY_COUPLED_TO_CYCLIC_NUCLEOTIDE_SECOND_MESSENGER	0.656795	0.00306535
SMID_BREAST_CANCER_RELAPSE_IN_LUNG_DN	0.656731	0.00306926
TURASHVILI_BREAST_LOBULAR_CARCINOMA_VS_LOBULAR_NORMAL_UP	0.656703	0.00307095
MIR5009_3P	0.65656	0.00307959
RIGGI_EWING_SARCOMA_PROGENITOR_DN	0.656532	0.00308129
PID_INTEGRIN1_PATHWAY	0.656466	0.00308532
chr10q21	0.656449	0.00308631
GOCC_INTRINSIC_COMPONENT_OF_POSTSYNAPTIC_SPECIALIZATION_MEMBRANE	0.656441	0.00308682
MIR10522_5P	0.656429	0.00308757
HP_ABNORMAL_VITAMIN_B12_LEVEL	0.656267	0.00309743
BUSSLINGER_DUODENAL_MX_CELLS	0.656227	0.00309983
RNTCANNRNNYNATTW_UNKNOWN	0.656207	0.00310103
GOBP_POSITIVE_REGULATION_OF_ISOTYPE_SWITCHING_TO_IGG_ISOTYPES	0.656107	0.00310715
TRAVAGLINI_LUNG_PERICYTE_CELL	0.656072	0.0031093
KEGG_NEUROACTIVE_LIGAND_RECEPTOR_INTERACTION	0.656067	0.00310963
GRAHAM_CML_QUIESCENT_VS_NORMAL_DIVIDING_DN	0.656061	0.00310996
GOBP_T_CELL_TOLERANCE_INDUCTION	0.656008	0.00311321
GOBP_NEGATIVE_REGULATION_OF_EXCITATORY_POSTSYNAPTIC_POTENTIAL	0.656008	0.00311324
GOBP_REGULATION_OF_PRESYNAPTIC_CYTOSOLIC_CALCIUM_ION_CONCENTRATION	0.655948	0.00311688
GOMF_LOW_DENSITY_LIPOPROTEIN_PARTICLE_RECEPTOR_ACTIVITY	0.655945	0.00311707
HP_XANTHELASMA	0.655929	0.00311802
MIR4633_5P	0.655902	0.00311967
MARTIN_NFKB_TARGETS_UP	0.655828	0.00312422
MIR579_3P	0.65576	0.00312842
HAY_BONE_MARROW_STROMAL	0.655657	0.00313472
MIR3617_3P	0.655627	0.00313657
HP_LOCALIZED_OSTEOPOROSIS	0.655579	0.00313951
DESCARTES_MAIN_FETAL_ASTROCYTES	0.655515	0.00314346
MORF_MAP3K14	0.655514	0.00314357
MIKKELSEN_MCV6_ICP_WITH_H3K4ME3_AND_H3K27ME3	0.65544	0.00314809
GOMF_ACIDIC_AMINO_ACID_TRANSMEMBRANE_TRANSPORTER_ACTIVITY	0.655378	0.00315196
GOBP_NEGATIVE_REGULATION_OF_SYNAPTIC_TRANSMISSION	0.655337	0.00315449
HP_PREMATURE_PUBARCHE	0.6553	0.00315674
GOBP_POSITIVE_REGULATION_OF_ARP2_3_COMPLEX_MEDIATED_ACTIN_NUCLEATION	0.655298	0.00315687
GOBP_VENTRICULAR_CARDIAC_MUSCLE_CELL_DEVELOPMENT	0.655283	0.00315781
GOBP_ADENOSINE_METABOLIC_PROCESS	0.655258	0.00315938
BLANCO_MELO_COVID19_SARS_COV_2_INFECTION_CALU3_CELLS_UP	0.655051	0.0031722
HP_POTTER_FACIES	0.655034	0.00317326
MIR4735_5P	0.655013	0.00317457
HALLMARK_KRAS_SIGNALING_UP	0.654978	0.00317673
ERWIN_COHEN_BLOOD_VACCINE_TC_83_AGE_23_48YO_VACCINATED_VS_CONTROL_7DY_UP	0.654949	0.00317853
MIR510_3P	0.654902	0.00318144
MIR3147	0.654841	0.00318527
MIR616_3P	0.654731	0.00319214
MODULE_199	0.654729	0.00319222
DESCARTES_MAIN_FETAL_PHOTORECEPTOR_CELLS	0.654692	0.00319457
chr11q14	0.654467	0.00320862
YANG_BREAST_CANCER_ESR1_DN	0.65444	0.00321034
MIR6509_5P	0.65436	0.00321535
GOBP_NEURON_RECOGNITION	0.654259	0.00322169
NAKAYA_PBMC_FLUAD_MALE_AGE_14_27YO_1D_POSTBOOST_VS_0D_PREIMM_MF59_ADJUVANTED_1DY_ATIV_UP	0.654258	0.00322178
GOBP_NEGATIVE_REGULATION_OF_LONG_TERM_SYNAPTIC_POTENTIATION	0.654246	0.00322253
HP_HEMOPTYSIS	0.654201	0.00322534
ZHONG_PFC_C7_SST_LHX6_POS_PUTATIVE_MIGRATING_INTERNEURON	0.654064	0.00323397
HP_SHORT_LOWER_LIMBS	0.654027	0.00323632
YAUCH_HEDGEHOG_SIGNALING_PARACRINE_DN	0.653968	0.00324008
MODULE_377	0.653946	0.00324142
GATA6_01	0.653884	0.00324534
MIR876_5P	0.65388	0.0032456
HP_ANHIDROSIS	0.653809	0.00325009
HOWLIN_PUBERTAL_MAMMARY_GLAND	0.653603	0.0032632
GOBP_REGULATION_OF_FLAGELLATED_SPERM_MOTILITY	0.653571	0.00326522
GOBP_REGULATION_OF_OPSONIZATION	0.653566	0.00326552
HP_ABNORMAL_THYROID_STIMULATING_HORMONE_LEVEL	0.653551	0.00326652
MIR664B_3P	0.653515	0.00326879
MIR218_5P	0.653512	0.00326897
DHIMAN_PBMC_ATTENUVAX_AGE_15_25YO_SUBQ_7_OR_14DY_DN	0.653494	0.00327013
WP_IMATINIB_AND_CHRONIC_MYELOID_LEUKEMIA	0.65347	0.00327166
LI_PBMC_MENACTRA_AGE_18_45YO_CORRELATED_WITH_ANTI_POLYSACCHARIDE_ANTIBODY_3DY_NEGATIVE	0.653458	0.0032724
DESCARTES_MAIN_FETAL_AMACRINE_CELLS	0.65343	0.00327419
HP_RECURRENT_HAND_FLAPPING	0.653397	0.00327631
MIR4703_3P	0.653373	0.0032778
GOMF_PEPTIDE_RECEPTOR_ACTIVITY	0.653309	0.00328192
PAPASPYRIDONOS_UNSTABLE_ATEROSCLEROTIC_PLAQUE_DN	0.65328	0.0032838
GOBP_POSITIVE_REGULATION_OF_NITRIC_OXIDE_SYNTHASE_BIOSYNTHETIC_PROCESS	0.65325	0.00328569
MIR8078	0.653163	0.00329128
HUANG_DASATINIB_SENSITIVITY_UP	0.653161	0.00329138
GOBP_CELLULAR_RESPONSE_TO_VITAMIN_D	0.653136	0.003293
ZHONG_PFC_C2_SOX5_BCL11B_POS_EXCITATORY_NEURON	0.653116	0.00329426
OHGUCHI_LIVER_HNF4A_TARGETS_UP	0.653065	0.00329753
DESCARTES_FETAL_SPLEEN_MYELOID_CELLS	0.653057	0.00329806
MIR573	0.653031	0.00329974
GOBP_DETECTION_OF_BIOTIC_STIMULUS	0.652989	0.00330244
HP_PERICARDIAL_EFFUSION	0.65294	0.00330557
MIR4670_3P	0.652803	0.00331436
SNIJDERS_AMPLIFIED_IN_HEAD_AND_NECK_TUMORS	0.652795	0.00331491
GOMF_ANION_CATION_SYMPORTER_ACTIVITY	0.652793	0.00331503
GOBP_B_CELL_PROLIFERATION	0.652714	0.00332013
GOMF_HYDROLASE_ACTIVITY_ACTING_ON_CARBON_NITROGEN_BUT_NOT_PEPTIDE_BONDS_IN_CYCLIC_AMIDES	0.652629	0.00332556
GUTIERREZ_CHRONIC_LYMPHOCYTIC_LEUKEMIA_UP	0.652627	0.00332574
TGATTTRY_GFI1_01	0.652622	0.00332604
GOBP_EOSINOPHIL_CHEMOTAXIS	0.652601	0.00332737
GOBP_PROSTATE_GLAND_GROWTH	0.652595	0.00332779
FAN_EMBRYONIC_CTX_BIG_GROUPS_EXCITATORY_NEURON	0.65259	0.0033281
GOBP_ENDOCARDIUM_DEVELOPMENT	0.652567	0.00332958
GOMF_NEUROPEPTIDE_RECEPTOR_ACTIVITY	0.652553	0.00333048
HP_ABNORMAL_THYROID_HORMONE_LEVEL	0.652521	0.00333259
TRAVAGLINI_LUNG_NEUROENDOCRINE_CELL	0.652515	0.00333295
GOCC_GLIAL_CELL_PROJECTION	0.652492	0.00333444
HP_NEUROMUSCULAR_DYSPHAGIA	0.652478	0.00333533
DESCARTES_FETAL_CEREBRUM_SKOR2_NPSR1_POSITIVE_CELLS	0.652477	0.00333543
HP_ABNORMALITY_OF_THE_STAPES	0.65245	0.00333718
SCHLESINGER_METHYLATED_IN_COLON_CANCER	0.652403	0.00334018
FRASOR_RESPONSE_TO_SERM_OR_FULVESTRANT_UP	0.65225	0.00335013
GOBP_DENDRITE_ARBORIZATION	0.652214	0.00335247
DESCARTES_MAIN_FETAL_THYMOCYTES	0.652177	0.00335485
MIR1179	0.652157	0.00335617
DESCARTES_FETAL_CEREBRUM_ASTROCYTES	0.652153	0.00335642
GOBP_OPTIC_NERVE_DEVELOPMENT	0.652128	0.00335804
GOCC_MAIN_AXON	0.652089	0.00336059
DESCARTES_FETAL_STOMACH_ENS_NEURONS	0.652077	0.0033614
MORF_TTN	0.652074	0.00336159
KORKOLA_YOLK_SAC_TUMOR	0.65207	0.00336183
MODULE_58	0.652038	0.00336395
TAKEDA_TARGETS_OF_NUP98_HOXA9_FUSION_10D_UP	0.651984	0.00336746
MIR6876_3P	0.651797	0.00337965
MIR3167	0.651792	0.00338001
REACTOME_CGMP_EFFECTS	0.651736	0.00338363
HP_ABNORMAL_PERICARDIUM_MORPHOLOGY	0.651714	0.00338512
MIR181C_3P	0.651685	0.00338699
GOBP_STRIATUM_DEVELOPMENT	0.65166	0.00338865
ROVERSI_GLIOMA_LOH_REGIONS	0.651629	0.00339067
GOBP_ACTIVATION_OF_ADENYLATE_CYCLASE_ACTIVITY	0.651627	0.00339079
HP_THYROID_ADENOMA	0.651588	0.00339333
GNF2_MMP1	0.651544	0.00339623
GOBP_POSITIVE_REGULATION_OF_CILIUM_MOVEMENT	0.651387	0.0034066
MIR33A_5P_MIR33B_5P	0.651236	0.00341652
ZHAN_MULTIPLE_MYELOMA_LB_DN	0.651221	0.00341753
GOBP_NEGATIVE_REGULATION_OF_T_CELL_MEDIATED_IMMUNITY	0.651189	0.00341966
GOBP_PHAGOCYTOSIS_RECOGNITION	0.651186	0.00341985
KORKOLA_EMBRYONAL_CARCINOMA	0.651153	0.00342201
HP_ESOPHAGEAL_CARCINOMA	0.651021	0.00343071
MIR1267	0.650978	0.00343357
HP_VASCULITIS	0.650972	0.00343399
MORF_SUPT3H	0.650883	0.00343987
GOUYER_TATI_TARGETS_UP	0.650769	0.0034475
VALK_AML_CLUSTER_6	0.65076	0.00344805
MIR6529_5P	0.650753	0.00344852
FARMER_BREAST_CANCER_CLUSTER_1	0.650748	0.00344889
GOBP_AMMONIUM_ION_METABOLIC_PROCESS	0.650724	0.00345049
MIR302F	0.650658	0.00345487
MIR488_3P	0.65061	0.00345804
MANNO_MIDBRAIN_NEUROTYPES_HRN	0.650577	0.00346027
KORKOLA_EMBRYONIC_CARCINOMA_VS_SEMINOMA_DN	0.650574	0.00346047
REACTOME_FGFR1C_LIGAND_BINDING_AND_ACTIVATION	0.650573	0.00346055
GOBP_REGULATION_OF_STEM_CELL_DIVISION	0.65056	0.00346142
GILDEA_METASTASIS	0.65054	0.00346274
GOBP_G_PROTEIN_COUPLED_PURINERGIC_RECEPTOR_SIGNALING_PATHWAY	0.650523	0.00346386
MIR6818_5P	0.650496	0.00346565
GOBP_REGULATION_OF_ENDOCRINE_PROCESS	0.650471	0.00346737
TAKEDA_TARGETS_OF_NUP98_HOXA9_FUSION_3D_UP	0.650466	0.0034677
BIOCARTA_GRANULOCYTES_PATHWAY	0.650384	0.00347316
MIR452_3P	0.65037	0.00347407
WP_PRADERWILLI_AND_ANGELMAN_SYNDROME	0.650362	0.00347465
MIR4659A_3P_MIR4659B_3P	0.650345	0.00347575
MIR4760_5P	0.650325	0.00347712
MIR200C_5P	0.650308	0.00347827
DESCARTES_FETAL_HEART_VISCERAL_NEURONS	0.650302	0.00347867
GOMF_WNT_PROTEIN_BINDING	0.650292	0.0034793
REACTOME_METABOLISM_OF_AMINE_DERIVED_HORMONES	0.650271	0.00348069
GOBP_SEROTONIN_METABOLIC_PROCESS	0.650271	0.00348071
REACTOME_SIALIC_ACID_METABOLISM	0.650214	0.00348453
DESCARTES_FETAL_LUNG_VASCULAR_ENDOTHELIAL_CELLS	0.650178	0.00348698
GENTLES_LEUKEMIC_STEM_CELL_UP	0.650145	0.0034892
REACTOME_AMINE_LIGAND_BINDING_RECEPTORS	0.650129	0.00349026
MIR1303	0.650109	0.00349157
MIR6804_3P	0.650088	0.00349298
HEDVAT_ELF4_TARGETS_UP	0.650069	0.00349431
MIR6875_3P	0.650009	0.0034983
MIR8059	0.649924	0.00350401
WENDT_COHESIN_TARGETS_UP	0.649905	0.00350534
GOBP_MANGANESE_ION_TRANSPORT	0.649763	0.00351492
HP_STATUS_EPILEPTICUS_WITHOUT_PROMINENT_MOTOR_SYMPTOMS	0.649698	0.00351927
GOBP_POSITIVE_REGULATION_OF_FILOPODIUM_ASSEMBLY	0.649679	0.00352055
REACTOME_PHYSIOLOGICAL_FACTORS	0.649662	0.00352176
GOMF_METALLOEXOPEPTIDASE_ACTIVITY	0.649644	0.00352295
MIR6508_3P	0.649597	0.00352613
DESCARTES_MAIN_FETAL_VASCULAR_ENDOTHELIAL_CELLS	0.649553	0.00352911
GHO_ATF5_TARGETS_UP	0.649548	0.00352943
MIR576_3P	0.649543	0.00352978
MIR3616_5P	0.649536	0.00353025
GOBP_REGULATION_OF_SKELETAL_MUSCLE_FIBER_DEVELOPMENT	0.649476	0.00353432
GOBP_DETECTION_OF_MECHANICAL_STIMULUS	0.649407	0.00353901
MIR626	0.649399	0.00353954
HP_CONJUGATED_HYPERBILIRUBINEMIA	0.649396	0.00353977
ZHAN_MULTIPLE_MYELOMA_CD1_VS_CD2_DN	0.649396	0.00353977
LEE_TARGETS_OF_PTCH1_AND_SUFU_DN	0.649365	0.00354189
HP_FIBROADENOMA_OF_THE_BREAST	0.649336	0.00354388
HP_BILATERAL_TONIC_CLONIC_SEIZURE_WITH_FOCAL_ONSET	0.649234	0.00355082
MIR554	0.649054	0.00356311
GOBP_REGULATION_OF_T_HELPER_1_TYPE_IMMUNE_RESPONSE	0.648972	0.00356864
MODULE_117	0.648875	0.00357532
GOBP_HEPARAN_SULFATE_PROTEOGLYCAN_METABOLIC_PROCESS	0.648851	0.00357696
GOBP_POSITIVE_REGULATION_OF_BEHAVIOR	0.648799	0.00358054
MIR135A_3P	0.648724	0.00358565
GOBP_REGULATION_OF_NEUROTROPHIN_TRK_RECEPTOR_SIGNALING_PATHWAY	0.648703	0.00358713
HP_CHRONIC_NONINFECTIOUS_LYMPHADENOPATHY	0.648681	0.00358864
BLANCO_MELO_HUMAN_PARAINFLUENZA_VIRUS_3_INFECTION_A594_CELLS_UP	0.64868	0.00358867
GOMF_DEATH_RECEPTOR_ACTIVITY	0.648678	0.00358887
MORF_KDR	0.648648	0.00359087
BIOCARTA_FIBRINOLYSIS_PATHWAY	0.648606	0.00359381
COATES_MACROPHAGE_M1_VS_M2_UP	0.648595	0.00359454
GOMF_CATION_CHLORIDE_SYMPORTER_ACTIVITY	0.648529	0.00359908
MANNO_MIDBRAIN_NEUROTYPES_HNBGABA	0.648393	0.00360848
SCHRAETS_MLL_TARGETS_UP	0.648373	0.00360982
GOBP_RESPONSE_TO_DIETARY_EXCESS	0.648307	0.00361438
GOBP_REGULATION_OF_BONE_REMODELING	0.648285	0.00361589
HP_T_LYMPHOCYTOPENIA	0.648272	0.00361684
GNF2_IGFBP1	0.648197	0.00362198
DESCARTES_FETAL_LIVER_LYMPHOID_CELLS	0.648192	0.00362239
GOBP_POSITIVE_REGULATION_OF_SMALL_GTPASE_MEDIATED_SIGNAL_TRANSDUCTION	0.648174	0.0036236
GOBP_RESPONSE_TO_FORSKOLIN	0.648149	0.00362536
MIR3156_5P	0.648147	0.00362546
GOBP_NEGATIVE_REGULATION_OF_ADENYLATE_CYCLASE_ACTIVITY	0.648064	0.00363126
PID_EPHRINB_REV_PATHWAY	0.648042	0.00363277
chr3p12	0.648018	0.00363445
DAVICIONI_TARGETS_OF_PAX_FOXO1_FUSIONS_UP	0.647997	0.00363587
HP_BIFID_NASAL_TIP	0.647991	0.00363633
EN1_01	0.647965	0.00363812
HP_ABNORMAL_RENAL_ECHOGENICITY	0.64795	0.00363913
MIR3942_3P	0.647949	0.00363921
FOX_Q2	0.647911	0.00364189
IKEDA_MIR30_TARGETS_DN	0.647904	0.00364235
HP_CONGENITAL_HYPOTHYROIDISM	0.647838	0.00364697
GOMF_PHOSPHATIDYLINOSITOL_3_4_BISPHOSPHATE_BINDING	0.647836	0.00364707
PETRETTO_CARDIAC_HYPERTROPHY	0.647808	0.00364906
HP_DELAYED_ABILITY_TO_STAND	0.64775	0.0036531
GENTLES_LEUKEMIC_STEM_CELL_DN	0.647627	0.00366168
GOBP_POSITIVE_REGULATION_OF_MULTICELLULAR_ORGANISM_GROWTH	0.647618	0.00366226
CUI_DEVELOPING_HEART_5TH_WEEK_ATRIAL_CARDIOMYOCYTE	0.647605	0.00366323
MIR5585_3P	0.647583	0.00366475
BIOCARTA_MONOCYTE_PATHWAY	0.647574	0.00366533
KEGG_GLYCOSAMINOGLYCAN_BIOSYNTHESIS_HEPARAN_SULFATE	0.647572	0.0036655
MODULE_162	0.647459	0.0036734
GOBP_DETECTION_OF_MECHANICAL_STIMULUS_INVOLVED_IN_SENSORY_PERCEPTION_OF_SOUND	0.647445	0.00367437
ABRAHAM_ALPC_VS_MULTIPLE_MYELOMA_UP	0.647368	0.0036798
MIR8061	0.647319	0.00368325
GOCC_PLATELET_ALPHA_GRANULE_MEMBRANE	0.647309	0.00368395
GOBP_RESPONSE_TO_VITAMIN_D	0.647272	0.00368654
DAVICIONI_PAX_FOXO1_SIGNATURE_IN_ARMS_UP	0.647263	0.00368716
WORSCHECH_TUMOR_REJECTION_UP	0.647212	0.00369078
LEE_NEURAL_CREST_STEM_CELL_DN	0.647192	0.00369217
REACTOME_SIGNALING_BY_BMP	0.646991	0.00370632
GOMF_SIGNALING_RECEPTOR_INHIBITOR_ACTIVITY	0.646953	0.00370902
HP_ABSENCE_OF_SECONDARY_SEX_CHARACTERISTICS	0.646897	0.00371298
MIR553	0.646873	0.00371463
GOBP_CGMP_MEDIATED_SIGNALING	0.646872	0.00371475
DOANE_BREAST_CANCER_CLASSES_DN	0.646823	0.00371816
GSE20366_TREG_VS_NAIVE_CD4_TCELL_DN	0.64677	0.00372197
PLASARI_TGFB1_SIGNALING_VIA_NFIC_1HR_UP	0.646743	0.00372382
MIR5706	0.646742	0.00372391
GCM_AQP4	0.646739	0.00372414
HP_CAESARIAN_SECTION	0.646739	0.00372417
GOBP_RESPONSE_TO_DSRNA	0.646687	0.00372779
KEGG_CYTOKINE_CYTOKINE_RECEPTOR_INTERACTION	0.646651	0.00373039
DURANTE_ADULT_OLFACTORY_NEUROEPITHELIUM_FIBROBLASTS_STROMAL_CELLS	0.646563	0.00373662
GU_PDEF_TARGETS_UP	0.646531	0.00373886
NME2_TARGET_GENES	0.646526	0.00373927
MIR3160_5P	0.646436	0.00374567
chr4q23	0.646406	0.0037478
GOBP_NEGATIVE_REGULATION_OF_STEROID_METABOLIC_PROCESS	0.646291	0.00375598
MIR5583_3P	0.646211	0.0037617
GOMF_SEROTONIN_RECEPTOR_ACTIVITY	0.646173	0.00376439
GOBP_PYRIMIDINE_NUCLEOBASE_METABOLIC_PROCESS	0.646121	0.0037681
GNF2_MAPT	0.646088	0.00377048
WP_NUCLEOTIDE_GPCRS	0.646058	0.00377266
TURASHVILI_BREAST_LOBULAR_CARCINOMA_VS_DUCTAL_NORMAL_UP	0.64605	0.00377317
SMID_BREAST_CANCER_LUMINAL_A_UP	0.646041	0.00377386
HP_PRIMARY_AMENORRHEA	0.645953	0.00378015
HP_RENAL_STEATOSIS	0.645949	0.00378045
GOBP_POSITIVE_REGULATION_OF_LIPID_KINASE_ACTIVITY	0.64589	0.00378471
REACTOME_ASSEMBLY_OF_COLLAGEN_FIBRILS_AND_OTHER_MULTIMERIC_STRUCTURES	0.645868	0.00378626
HP_ACUTE_HEPATIC_FAILURE	0.645836	0.00378853
GOBP_INSEMINATION	0.645818	0.00378986
GOMF_PROTEIN_TYROSINE_KINASE_ACTIVATOR_ACTIVITY	0.645817	0.00378994
MIR4635	0.645668	0.00380061
GOBP_NEGATIVE_REGULATION_OF_DENDRITIC_SPINE_DEVELOPMENT	0.645617	0.00380432
MEBARKI_HCC_PROGENITOR_WNT_UP_CTNNB1_DEPENDENT	0.645506	0.00381232
GOMF_PROTEOGLYCAN_BINDING	0.645488	0.00381359
MCMURRAY_TP53_HRAS_COOPERATION_RESPONSE_UP	0.645472	0.00381476
MIR935	0.645443	0.00381687
GOBP_RESPONSE_TO_HISTAMINE	0.645438	0.00381724
TAKEDA_TARGETS_OF_NUP98_HOXA9_FUSION_16D_UP	0.645412	0.00381911
VANHARANTA_UTERINE_FIBROID_UP	0.64534	0.00382434
MIR552_3P	0.645332	0.00382487
MIR7702	0.645299	0.00382729
CERVERA_SDHB_TARGETS_1_DN	0.645285	0.00382833
HP_ABSENCE_OF_PUBERTAL_DEVELOPMENT	0.645208	0.00383389
MODULE_122	0.645206	0.00383404
BUSSLINGER_GASTRIC_D_CELLS	0.645155	0.0038377
HP_PERIPHERAL_OPACIFICATION_OF_THE_CORNEA	0.645044	0.00384581
GOMF_METALLOENDOPEPTIDASE_INHIBITOR_ACTIVITY	0.645019	0.00384764
BOSCO_INTERFERON_INDUCED_ANTIVIRAL_MODULE	0.644998	0.00384914
MIR6781_3P	0.644944	0.00385307
MIR6857_3P	0.644897	0.00385647
LHX3_01	0.644884	0.00385742
AZARE_NEOPLASTIC_TRANSFORMATION_BY_STAT3_UP	0.644806	0.00386312
MIR5580_3P	0.644745	0.0038676
MIR3117_3P	0.644725	0.00386909
MANNO_MIDBRAIN_NEUROTYPES_HRGL1	0.644669	0.00387314
BCAT.100_UP.V1_DN	0.64456	0.00388116
DESCARTES_FETAL_THYMUS_THYMIC_EPITHELIAL_CELLS	0.644505	0.00388516
GOMF_SULFOTRANSFERASE_ACTIVITY	0.644409	0.00389218
MIR5700	0.644401	0.00389276
HOWARD_DENDRITIC_CELL_INACT_MONOV_INFLUENZA_A_INDONESIA_05_2005_H5N1_AGE_18_49YO_3DY_UP	0.6444	0.00389286
DESCARTES_FETAL_CEREBELLUM_GRANULE_NEURONS	0.644387	0.00389383
LINDGREN_BLADDER_CANCER_CLUSTER_2B	0.644386	0.00389386
GOBP_CAMP_METABOLIC_PROCESS	0.644377	0.00389455
MIR5089_3P	0.644375	0.00389467
HP_INCREASED_SERUM_SEROTONIN	0.644359	0.00389589
MIR8076	0.644349	0.00389663
NAKAYA_PBMC_FLUAD_MALE_AGE_14_27YO_1D_POSTBOOST_VS_0D_PREIMM_MF59_ADJUVANTED_1DY_GENES_IN_BTM_M40_AND_M53_DN	0.644322	0.00389857
GOMF_DIPEPTIDASE_ACTIVITY	0.644228	0.0039055
MIR3662	0.644215	0.00390644
HP_PRECOCIOUS_ATHEROSCLEROSIS	0.64416	0.00391051
MIR5680	0.644129	0.00391278
GSE23502_BM_VS_COLON_TUMOR_HDC_KO_MYELOID_DERIVED_SUPPRESSOR_CELL_UP	0.644116	0.00391377
MODULE_362	0.644081	0.00391637
MIR3689A_5P_MIR3689B_5P_MIR3689E_MIR3689F	0.644076	0.00391672
HP_ERUPTION_FAILURE	0.644021	0.00392077
HALLMARK_EPITHELIAL_MESENCHYMAL_TRANSITION	0.643994	0.00392281
DESCARTES_FETAL_HEART_SMOOTH_MUSCLE_CELLS	0.643992	0.00392292
GSE13411_NAIVE_VS_MEMORY_BCELL_UP	0.643959	0.00392539
HP_NEONATAL_HYPERBILIRUBINEMIA	0.64394	0.0039268
MIR598_3P	0.643902	0.00392956
HP_PERICARDITIS	0.643627	0.00394996
GAUSSMANN_MLL_AF4_FUSION_TARGETS_F_UP	0.643533	0.00395695
MODULE_85	0.643475	0.00396127
MIR8056	0.64347	0.00396167
GOBP_T_CELL_CYTOKINE_PRODUCTION	0.643454	0.00396283
MIR190B_5P	0.643445	0.00396353
GOBP_SENSORY_PERCEPTION_OF_TASTE	0.643267	0.00397683
HP_PLEURAL_EFFUSION	0.643226	0.00397985
WP_AMPLIFICATION_AND_EXPANSION_OF_ONCOGENIC_PATHWAYS_AS_METASTATIC_TRAITS	0.643207	0.00398132
GOCC_SCAR_COMPLEX	0.643197	0.00398209
KEGG_AUTOIMMUNE_THYROID_DISEASE	0.643174	0.00398375
MIR190A_5P	0.643141	0.00398623
MIR5009_5P	0.643129	0.00398714
GOBP_SYNAPSE_ASSEMBLY	0.643101	0.00398923
BIOCARTA_LYM_PATHWAY	0.643061	0.00399222
MIR563	0.643038	0.00399398
GSE24574_BCL6_HIGH_TFH_VS_TCONV_CD4_TCELL_DN	0.642977	0.00399852
MIR450B_5P	0.642906	0.00400384
MIR1279	0.642902	0.00400415
GOMF_PHOSPHORUS_OXYGEN_LYASE_ACTIVITY	0.642784	0.00401307
MIR514A_3P_MIR514B_3P	0.642779	0.00401345
BIOCARTA_CELL2CELL_PATHWAY	0.642666	0.00402192
LIM_MAMMARY_STEM_CELL_UP	0.64263	0.00402466
MIR374C_3P	0.642589	0.00402776
DESCARTES_FETAL_PANCREAS_LYMPHATIC_ENDOTHELIAL_CELLS	0.642581	0.00402837
MAHADEVAN_GIST_MORPHOLOGICAL_SWITCH	0.642544	0.0040312
HP_POOR_FINE_MOTOR_COORDINATION	0.642499	0.00403459
GOMF_LIPASE_ACTIVATOR_ACTIVITY	0.642472	0.00403658
MIR2054	0.642422	0.00404039
MIR6879_3P	0.642233	0.00405474
MODULE_59	0.642207	0.00405667
YAUCH_HEDGEHOG_SIGNALING_PARACRINE_UP	0.642203	0.00405697
MIR3200_5P	0.642187	0.00405821
GOBP_MYOBLAST_PROLIFERATION	0.64207	0.00406713
GOMF_ACID_THIOL_LIGASE_ACTIVITY	0.642038	0.00406953
GOBP_HEPARAN_SULFATE_PROTEOGLYCAN_BIOSYNTHETIC_PROCESS	0.642037	0.00406961
MIR186_5P	0.641895	0.00408047
GOMF_LIGAND_GATED_ANION_CHANNEL_ACTIVITY	0.641858	0.0040833
MIR4499	0.64183	0.00408543
GSE17974_IL4_AND_ANTI_IL12_VS_UNTREATED_24H_ACT_CD4_TCELL_DN	0.641827	0.00408564
GSE2706_2H_VS_8H_R848_STIM_DC_DN	0.641791	0.00408842
GOBP_NEGATIVE_REGULATION_OF_CELL_SUBSTRATE_JUNCTION_ORGANIZATION	0.641776	0.00408953
GOBP_RESPONSE_TO_HYDROPEROXIDE	0.641753	0.0040913
JAATINEN_HEMATOPOIETIC_STEM_CELL_DN	0.6416	0.00410301
REACTOME_COLLAGEN_DEGRADATION	0.641522	0.00410898
MORF_MYL3	0.641515	0.00410958
LIAN_LIPA_TARGETS_6M	0.641453	0.00411433
MIR4712_3P	0.641435	0.0041157
MIR550A_3P	0.641378	0.00412006
MIR1206	0.641345	0.00412265
GOMF_NEUROPEPTIDE_HORMONE_ACTIVITY	0.641317	0.00412473
P53_DN.V1_DN	0.641264	0.00412885
TSENG_ADIPOGENIC_POTENTIAL_DN	0.64126	0.00412915
GOCC_EXTERNAL_SIDE_OF_PLASMA_MEMBRANE	0.641249	0.00412998
MIR7154_5P	0.641194	0.00413423
HP_MYOFIBRILLAR_MYOPATHY	0.641192	0.0041344
HP_AORTIC_DISSECTION	0.64119	0.00413454
GOBP_LONG_TERM_SYNAPTIC_DEPRESSION	0.64115	0.00413762
MIR3646	0.641118	0.00414011
HNF6_Q6	0.641065	0.00414422
HP_SEPTO_OPTIC_DYSPLASIA	0.641064	0.0041443
MIR3613_5P	0.641053	0.00414514
HP_ABNORMALITY_OF_VITAMIN_K_METABOLISM	0.640996	0.00414954
chr8p21	0.640944	0.00415361
PATEL_SKIN_OF_BODY_ZOSTAVAX_AGE_70_93YO_VZV_CHALLENGE_6HR_TOP_30_DEG_UP	0.640903	0.00415675
MIR7152_5P	0.64087	0.00415933
GOBP_REGULATION_OF_FILOPODIUM_ASSEMBLY	0.640869	0.00415938
DESCARTES_FETAL_SPLEEN_LYMPHOID_CELLS	0.640857	0.00416033
FIGUEROA_AML_METHYLATION_CLUSTER_6_DN	0.640822	0.004163
WP_GPCRS_OTHER	0.640786	0.00416582
REACTOME_INTERLEUKIN_10_SIGNALING	0.640782	0.00416615
IZADPANAH_STEM_CELL_ADIPOSE_VS_BONE_DN	0.640755	0.00416826
GAVIN_FOXP3_TARGETS_CLUSTER_P4	0.640716	0.00417127
DESCARTES_FETAL_PANCREAS_ENS_GLIA	0.640622	0.00417857
GRAHAM_CML_DIVIDING_VS_NORMAL_DIVIDING_DN	0.640515	0.00418689
BOQUEST_STEM_CELL_DN	0.640487	0.00418913
REACTOME_COMPLEMENT_CASCADE	0.640476	0.00418997
MIR5696	0.640465	0.00419083
WP_GPCRS_CLASS_A_RHODOPSINLIKE	0.640409	0.0041952
VALK_AML_CLUSTER_11	0.640283	0.00420503
GOMF_POSTSYNAPTIC_NEUROTRANSMITTER_RECEPTOR_ACTIVITY	0.640221	0.00420989
MIR499A_3P	0.640216	0.00421029
ATM_DN.V1_DN	0.640195	0.0042119
DESCARTES_FETAL_MUSCLE_SMOOTH_MUSCLE_CELLS	0.640153	0.00421519
GOBP_DICARBOXYLIC_ACID_CATABOLIC_PROCESS	0.64014	0.00421619
GOBP_EXTRACELLULAR_REGULATION_OF_SIGNAL_TRANSDUCTION	0.640131	0.00421696
GSE37301_PRO_BCELL_VS_CD4_TCELL_DN	0.64009	0.00422013
HP_ABNORMAL_B_CELL_SUBSET_DISTRIBUTION	0.640055	0.00422291
MIR1244	0.640044	0.00422373
PLASARI_TGFB1_SIGNALING_VIA_NFIC_10HR_UP	0.640041	0.00422401
GOBP_SYNAPTIC_MEMBRANE_ADHESION	0.639988	0.00422813
DESCARTES_FETAL_ADRENAL_SCHWANN_CELLS	0.63992	0.00423347
MIR3133	0.639888	0.004236
DESCARTES_FETAL_LIVER_VASCULAR_ENDOTHELIAL_CELLS	0.639818	0.00424154
CHUNG_BLISTER_CYTOTOXICITY_DN	0.639776	0.00424482
REACTOME_GLUCOCORTICOID_BIOSYNTHESIS	0.639718	0.00424939
HP_FOCAL_SENSORY_SEIZURE	0.639687	0.00425189
GOMF_SOLUTE_SODIUM_SYMPORTER_ACTIVITY	0.639685	0.00425203
GSE43863_DAY6_EFF_VS_DAY150_MEM_TFH_CD4_TCELL_DN	0.63967	0.00425321
MIR4683	0.639642	0.00425541
DESCARTES_FETAL_THYMUS_ANTIGEN_PRESENTING_CELLS	0.639638	0.00425573
MIR8074	0.63963	0.00425637
GOBP_POSITIVE_REGULATION_OF_INTERLEUKIN_2_PRODUCTION	0.639614	0.00425764
MIR3115	0.639595	0.00425916
GOMF_STORE_OPERATED_CALCIUM_CHANNEL_ACTIVITY	0.639496	0.00426697
ZHONG_PFC_C3_PROX1_CCK_POS_INTERNEURON	0.639412	0.00427358
GOMF_NEUROTRANSMITTER_RECEPTOR_ACTIVITY_INVOLVED_IN_REGULATION_OF_POSTSYNAPTIC_MEMBRANE_POTENTIAL	0.639393	0.00427511
GSE19825_NAIVE_VS_IL2RAHIGH_DAY3_EFF_CD8_TCELL_UP	0.639386	0.0042757
MIR320A_5P	0.639347	0.00427879
chr6q22	0.639335	0.0042797
MIR6507_5P	0.63931	0.00428172
MIR7161_3P	0.639295	0.00428289
TUOMISTO_TUMOR_SUPPRESSION_BY_COL13A1_UP	0.639268	0.00428508
MIR7855_5P	0.639261	0.00428562
REACTOME_NITRIC_OXIDE_STIMULATES_GUANYLATE_CYCLASE	0.639198	0.00429063
HP_ABNORMAL_PUPILLARY_FUNCTION	0.639113	0.00429734
MIR7159_3P	0.639108	0.0042978
MIR3682_5P	0.639086	0.00429949
MEF2_02	0.639074	0.00430048
GSE17974_IL4_AND_ANTI_IL12_VS_UNTREATED_48H_ACT_CD4_TCELL_DN	0.639057	0.00430181
LANDIS_ERBB2_BREAST_TUMORS_65_DN	0.639034	0.00430367
SWEET_LUNG_CANCER_KRAS_DN	0.639019	0.00430484
GOMF_RECEPTOR_SERINE_THREONINE_KINASE_BINDING	0.638972	0.00430858
MODULE_47	0.63895	0.00431037
GOBP_REGULATION_OF_HIGH_VOLTAGE_GATED_CALCIUM_CHANNEL_ACTIVITY	0.638942	0.00431102
ONDER_CDH1_SIGNALING_VIA_CTNNB1	0.638936	0.0043115
MIR6885_3P	0.638887	0.00431542
GOBP_DENTATE_GYRUS_DEVELOPMENT	0.638872	0.00431664
HP_SPONTANEOUS_ABORTION	0.638856	0.00431787
HP_HYPOTHERMIA	0.638806	0.00432184
GOBP_REGULATION_OF_BEHAVIOR	0.638764	0.00432524
NABA_ECM_REGULATORS	0.638759	0.00432568
GSE28130_ACTIVATED_VS_INDUCEED_TREG_UP	0.638656	0.00433392
MIR567	0.638631	0.00433586
DESCARTES_FETAL_LUNG_VISCERAL_NEURONS	0.638602	0.00433821
chr1p21	0.638556	0.00434194
GHANDHI_BYSTANDER_IRRADIATION_UP	0.638507	0.00434587
GOBP_REGULATION_OF_RENAL_SYSTEM_PROCESS	0.638491	0.00434715
GOBP_METHIONINE_METABOLIC_PROCESS	0.638441	0.00435117
DESCARTES_FETAL_INTESTINE_SMOOTH_MUSCLE_CELLS	0.638439	0.00435129
GOMF_GLYCOSPHINGOLIPID_BINDING	0.638435	0.00435162
VERHAAK_AML_WITH_NPM1_MUTATED_DN	0.638432	0.00435191
MIR3974	0.638427	0.00435225
HP_DELAYED_PROXIMAL_FEMORAL_EPIPHYSEAL_OSSIFICATION	0.638377	0.00435632
GOBP_ANDROGEN_METABOLIC_PROCESS	0.638375	0.00435647
GOBP_C_TERMINAL_PROTEIN_AMINO_ACID_MODIFICATION	0.638364	0.00435737
CDP_02	0.638323	0.00436063
GOBP_REGULATION_OF_ACTIN_FILAMENT_BASED_MOVEMENT	0.638302	0.00436235
MODULE_387	0.638243	0.0043671
HP_FACIAL_SHAPE_DEFORMATION	0.638038	0.00438366
MORF_WNT1	0.638	0.00438674
HP_ABSENCE_OF_THE_SACRUM	0.637929	0.00439254
HP_GOITER	0.637911	0.00439397
NABA_MATRISOME	0.637806	0.00440249
GSE5455_HEALTHY_VS_TUMOR_BEARING_MOUSE_SPLEEN_MONOCYTE_24H_INCUBATION_DN	0.637665	0.00441393
chr5q15	0.637648	0.00441531
GSE7218_IGM_VS_IGG_SIGNAL_THGOUGH_ANTIGEN_BCELL_DN	0.637603	0.00441903
GOBP_REGULATION_OF_PROTEIN_KINASE_A_SIGNALING	0.637601	0.00441918
ZHU_SKIL_TARGETS_UP	0.637564	0.00442221
GOBP_POSITIVE_REGULATION_OF_MYELOID_LEUKOCYTE_DIFFERENTIATION	0.637554	0.00442298
GOMF_G_PROTEIN_COUPLED_AMINE_RECEPTOR_ACTIVITY	0.637518	0.00442596
MIR499B_3P	0.637465	0.00443025
GOBP_CELLULAR_EXTRAVASATION	0.637461	0.00443059
GOCC_GABA_RECEPTOR_COMPLEX	0.63737	0.00443803
PAX6_01	0.637341	0.0044404
GOMF_NEUROTRANSMITTER_RECEPTOR_ACTIVITY	0.637325	0.00444168
WP_SARS_CORONAVIRUS_AND_INNATE_IMMUNITY	0.637294	0.00444419
MIR144_3P	0.637264	0.00444668
HP_ABNORMAL_LIBIDO	0.637192	0.00445256
GOBP_POSITIVE_REGULATION_OF_CELLULAR_EXTRAVASATION	0.637182	0.00445339
HP_HYPOPLASIA_OF_THE_UTERUS	0.637132	0.00445747
MIR2052	0.637022	0.00446657
GOBP_NEGATIVE_REGULATION_OF_T_CELL_APOPTOTIC_PROCESS	0.636995	0.00446871
MIR581	0.636947	0.00447269
HP_BREAST_HYPOPLASIA	0.636933	0.00447382
MCCOLLUM_GELDANAMYCIN_RESISTANCE_UP	0.63686	0.00447987
GOBP_COMPLEMENT_ACTIVATION_ALTERNATIVE_PATHWAY	0.636805	0.00448443
HU_FETAL_RETINA_MULLER	0.636803	0.00448456
GOMF_CGMP_BINDING	0.636757	0.00448839
GOBP_COMMISSURAL_NEURON_AXON_GUIDANCE	0.636675	0.0044951
MANNO_MIDBRAIN_NEUROTYPES_HNBM	0.636641	0.00449794
GOBP_BONE_RESORPTION	0.63663	0.00449888
MIR331_5P	0.6366	0.00450131
chr1q32	0.636598	0.00450149
HP_RETINAL_PIGMENT_EPITHELIAL_ATROPHY	0.636588	0.00450231
HP_FOCAL_HEMICLONIC_SEIZURE	0.636575	0.00450336
MIR6082	0.636554	0.00450516
WP_ALLOGRAFT_REJECTION	0.636516	0.0045083
REACTOME_LYSOSPHINGOLIPID_AND_LPA_RECEPTORS	0.636513	0.0045085
HP_PULMONARY_INFILTRATES	0.636513	0.00450855
DESCARTES_FETAL_EYE_MICROGLIA	0.636481	0.00451114
PATEL_SKIN_OF_BODY_ZOSTAVAX_AGE_70_93YO_VZV_CHALLENGED_POST_VACCINATION_VS_UNCHALLENGED_72HR_TOP_30_DEG_UP	0.636449	0.00451386
MIR3606_5P	0.636382	0.00451935
CHEMELLO_SOLEUS_VS_EDL_MYOFIBERS_UP	0.63635	0.00452201
GSE36476_YOUNG_VS_OLD_DONOR_MEMORY_CD4_TCELL_DN	0.636319	0.00452458
MIR586	0.636274	0.00452838
HASINA_NOL7_TARGETS_DN	0.636123	0.00454095
MIR491_3P	0.636111	0.00454192
CAIRO_HEPATOBLASTOMA_CLASSES_DN	0.636104	0.00454248
MIR376A_2_5P	0.636095	0.00454325
MIR16_1_3P	0.636086	0.00454403
GOBP_REGULATION_OF_SYNAPTIC_TRANSMISSION_GLUTAMATERGIC	0.636051	0.0045469
NIKOLSKY_BREAST_CANCER_1Q32_AMPLICON	0.636029	0.00454876
HP_INCREASED_CONNECTIVE_TISSUE	0.635995	0.00455156
MIR215_3P	0.635987	0.00455222
GOBP_NEGATIVE_REGULATION_OF_ADENYLATE_CYCLASE_ACTIVATING_G_PROTEIN_COUPLED_RECEPTOR_SIGNALING_PATHWAY	0.635977	0.00455312
HP_SUBRETINAL_FLUID	0.635972	0.00455348
GSE13946_CTRL_VS_DSS_COLITIS_GD_TCELL_FROM_COLON_DN	0.635968	0.00455387
FAN_EMBRYONIC_CTX_ASTROCYTE_1	0.635931	0.00455697
HP_CURLY_EYELASHES	0.635834	0.00456502
ZHAN_MULTIPLE_MYELOMA_DN	0.635795	0.00456827
GOBP_KILLING_BY_HOST_OF_SYMBIONT_CELLS	0.63579	0.0045687
FOROUTAN_INTEGRATED_TGFB_EMT_UP	0.63572	0.00457455
GOBP_ACTIVATION_OF_PHOSPHOLIPASE_C_ACTIVITY	0.635663	0.00457932
LEIN_CHOROID_PLEXUS_MARKERS	0.635663	0.00457933
chr3q22	0.635552	0.0045887
HP_ABNORMAL_RADIOACTIVE_IODINE_UPTAKE_TEST_RESULT	0.635501	0.00459296
GOBP_REGULATION_OF_WNT_SIGNALING_PATHWAY_PLANAR_CELL_POLARITY_PATHWAY	0.635479	0.00459485
MIR216B_5P	0.635438	0.00459822
MANNO_MIDBRAIN_NEUROTYPES_HNBML5	0.635313	0.00460882
HP_GLOMERULOPATHY	0.635307	0.00460931
MIR6849_5P	0.635298	0.00461006
CUI_DEVELOPING_HEART_ENDOCARDIAL_CELL	0.635293	0.00461047
GSE3565_DUSP1_VS_WT_SPLENOCYTES_UP	0.635286	0.00461104
GOMF_HEPARAN_SULFATE_PROTEOGLYCAN_BINDING	0.635266	0.00461274
MIR500A_3P	0.635244	0.00461465
MIR205_3P	0.635241	0.00461486
MIR3681_5P	0.635213	0.00461722
MIR3924	0.635173	0.00462057
MANNO_MIDBRAIN_NEUROTYPES_HRGL3	0.635057	0.00463044
MIR4639_5P	0.635049	0.00463105
MIR1911_5P	0.635011	0.00463431
HP_CONCAVE_NASAL_RIDGE	0.634964	0.00463827
MEF2_Q6_01	0.634852	0.0046478
GOBP_RESPONSE_TO_LIGHT_INTENSITY	0.634833	0.00464939
GOMF_PHOTORECEPTOR_ACTIVITY	0.63483	0.00464969
MIR8070	0.634767	0.00465505
WP_OSTEOBLAST_SIGNALING	0.634699	0.00466079
GOBP_PURINE_NUCLEOSIDE_MONOPHOSPHATE_CATABOLIC_PROCESS	0.634686	0.00466187
BOYAULT_LIVER_CANCER_SUBCLASS_G23_DN	0.634658	0.00466432
chr3q24	0.634631	0.00466656
MORF_RAD51L3	0.634598	0.00466939
GOMF_SUPEROXIDE_GENERATING_NAD_P_H_OXIDASE_ACTIVITY	0.63457	0.00467175
MODULE_329	0.634526	0.00467557
HP_VISCERAL_ANGIOMATOSIS	0.634506	0.0046772
MODULE_396	0.634505	0.00467731
MIR526B_5P	0.634498	0.00467796
GOBP_RETINA_LAYER_FORMATION	0.634438	0.00468302
MIR3945	0.634426	0.00468406
MANNO_MIDBRAIN_NEUROTYPES_HOPC	0.63435	0.00469057
GOBP_REGULATION_OF_MACROPHAGE_DERIVED_FOAM_CELL_DIFFERENTIATION	0.634288	0.00469584
MIR1250_3P	0.634277	0.00469678
STEIN_ESTROGEN_RESPONSE_NOT_VIA_ESRRA	0.634251	0.00469904
MIR6733_3P	0.63425	0.0046991
OCT1_04	0.634233	0.00470059
GOBP_VITAMIN_D_METABOLIC_PROCESS	0.634214	0.00470217
DESCARTES_FETAL_STOMACH_VASCULAR_ENDOTHELIAL_CELLS	0.634185	0.00470467
GOBP_CALCIUM_ION_IMPORT_INTO_CYTOSOL	0.634173	0.0047057
GOBP_NEGATIVE_REGULATION_OF_SIGNAL_TRANSDUCTION_IN_ABSENCE_OF_LIGAND	0.634156	0.00470714
WORSCHECH_TUMOR_EVASION_AND_TOLEROGENICITY_UP	0.634144	0.00470819
HASLINGER_B_CLL_WITH_11Q23_DELETION	0.634143	0.0047083
MIR4782_5P	0.634098	0.00471213
GOMF_CYCLASE_ACTIVITY	0.634058	0.00471562
WP_PATHOGENESIS_OF_SARSCOV2_MEDIATED_BY_NSP9NSP10_COMPLEX	0.634055	0.00471581
MIR335_3P	0.634029	0.00471806
MORF_ATF2	0.634011	0.00471967
GOMF_OXIDOREDUCTASE_ACTIVITY_ACTING_ON_THE_CH_NH2_GROUP_OF_DONORS_OXYGEN_AS_ACCEPTOR	0.633998	0.00472073
GOBP_REGULATION_OF_ODONTOGENESIS_OF_DENTIN_CONTAINING_TOOTH	0.633969	0.00472324
GOBP_REGULATION_OF_VASCULOGENESIS	0.633942	0.00472556
MIR8068	0.633909	0.00472838
GOMF_LIPOPROTEIN_PARTICLE_RECEPTOR_ACTIVITY	0.633892	0.00472991
GRAHAM_CML_QUIESCENT_VS_CML_DIVIDING_UP	0.633891	0.00472994
CHEBOTAEV_GR_TARGETS_UP	0.633796	0.00473817
MIR3074_3P	0.633775	0.00473997
WU_SILENCED_BY_METHYLATION_IN_BLADDER_CANCER	0.633757	0.00474153
SMID_BREAST_CANCER_LUMINAL_B_DN	0.633756	0.00474155
HP_PREMATURE_CORONARY_ARTERY_ATHEROSCLEROSIS	0.633734	0.00474353
CROMER_TUMORIGENESIS_UP	0.633722	0.00474451
ABE_VEGFA_TARGETS	0.633684	0.00474777
GRANDVAUX_IRF3_TARGETS_UP	0.633658	0.00475005
MIR498_3P	0.633621	0.00475322
MIR4764_5P	0.633613	0.00475397
VALK_AML_CLUSTER_3	0.633594	0.00475557
MIR1256	0.633457	0.00476745
MIR4275	0.633442	0.00476873
MIR12124	0.633424	0.0047703
MANNO_MIDBRAIN_NEUROTYPES_HDA2	0.633397	0.00477268
GOBP_REGULATION_OF_SYNAPSE_ASSEMBLY	0.63338	0.00477414
BENPORATH_SUZ12_TARGETS	0.633366	0.00477532
GOBP_SYNAPTIC_TRANSMISSION_GLUTAMATERGIC	0.633343	0.00477734
LIAN_LIPA_TARGETS_3M	0.633243	0.00478604
MIR3146	0.633191	0.00479053
HARALAMBIEVA_PBMC_M_M_R_II_AGE_13_16YO_STIMULATED_VS_UNSTIMULATED_3_TO_7YR_POST_TOP_DEG_UP	0.633189	0.00479074
SERVITJA_LIVER_HNF1A_TARGETS_DN	0.633186	0.00479094
GOMF_VOLTAGE_GATED_POTASSIUM_CHANNEL_ACTIVITY_INVOLVED_IN_VENTRICULAR_CARDIAC_MUSCLE_CELL_ACTION_POTENTIAL_REPOLARIZATION	0.63314	0.00479498
GOBP_NATURAL_KILLER_CELL_ACTIVATION_INVOLVED_IN_IMMUNE_RESPONSE	0.633116	0.00479708
FAN_EMBRYONIC_CTX_IN_1_INTERNEURON	0.633107	0.0047979
GOBP_CYCLIC_NUCLEOTIDE_METABOLIC_PROCESS	0.633075	0.00480068
HAY_BONE_MARROW_CD34_POS_MKP	0.633045	0.00480324
GOBP_L_GLUTAMATE_IMPORT_ACROSS_PLASMA_MEMBRANE	0.633026	0.00480494
GAUSSMANN_MLL_AF4_FUSION_TARGETS_F_DN	0.632994	0.00480773
GOBP_REGULATION_OF_SENSORY_PERCEPTION	0.632991	0.00480796
GOBP_RETINA_VASCULATURE_DEVELOPMENT_IN_CAMERA_TYPE_EYE	0.632971	0.00480973
HP_NODULAR_GOITER	0.632945	0.00481196
HARALAMBIEVA_PBMC_M_M_R_II_AGE_11_22YO_VACCINATED_VS_UNVACCINATED_HIGH_ANTIBODY_RESPONDERS_TO_TREATMENT_7YR_DN	0.632896	0.00481626
GOBP_MORPHOGENESIS_OF_AN_EPITHELIAL_BUD	0.632863	0.00481916
HP_HYPERLIPOPROTEINEMIA	0.632802	0.00482447
GOBP_POSITIVE_REGULATION_OF_B_CELL_PROLIFERATION	0.63279	0.00482555
HP_IRREGULAR_VERTEBRAL_ENDPLATES	0.632781	0.00482637
GOMF_GLYCOSAMINOGLYCAN_BINDING	0.63273	0.00483078
ZHONG_PFC_C1_NEUROD1_POS_EXCITATORY_NEURON	0.632672	0.00483589
GOBP_MUCOPOLYSACCHARIDE_METABOLIC_PROCESS	0.63267	0.00483603
HP_LARGE_EARLOBE	0.632658	0.00483713
YANAGIHARA_ESX1_TARGETS	0.632635	0.0048391
GOBP_ALDITOL_PHOSPHATE_METABOLIC_PROCESS	0.632589	0.00484314
MIR3688_3P	0.632584	0.00484364
MANNO_MIDBRAIN_NEUROTYPES_HNBML1	0.632498	0.00485114
MODULE_292	0.632451	0.00485532
GOMF_HYDROLASE_ACTIVITY_ACTING_ON_CARBON_NITROGEN_BUT_NOT_PEPTIDE_BONDS_IN_LINEAR_AMIDINES	0.632385	0.00486113
HP_TALIPES_VALGUS	0.632341	0.00486494
MIR127_5P	0.632323	0.00486654
MIR607	0.63232	0.0048668
MEL18_DN.V1_DN	0.632304	0.00486823
MIR376A_5P	0.632231	0.00487469
WP_FAMILIAL_HYPERLIPIDEMIA_TYPE_2	0.632208	0.00487674
HNF3_Q6	0.632129	0.00488372
MIR1183	0.632125	0.00488405
GNF2_KISS1	0.632101	0.00488612
GSE22886_NEUTROPHIL_VS_MONOCYTE_UP	0.632096	0.00488662
MIR4799_5P	0.632081	0.00488789
DESCARTES_MAIN_FETAL_LYMPHATIC_ENDOTHELIAL_CELLS	0.632078	0.00488816
HP_ABNORMAL_CORONARY_ARTERY_MORPHOLOGY	0.632074	0.00488857
GOBP_SULFATION	0.632041	0.00489149
BOYLAN_MULTIPLE_MYELOMA_PCA3_UP	0.632009	0.0048943
MIKKELSEN_IPS_ICP_WITH_H3K4ME3_AND_H327ME3	0.632002	0.00489487
MIR494_3P	0.631949	0.00489964
GOBP_COMPLEMENT_ACTIVATION	0.631936	0.00490077
GOBP_REGULATION_OF_NEUTROPHIL_CHEMOTAXIS	0.63191	0.0049031
GOBP_L_GLUTAMATE_TRANSMEMBRANE_TRANSPORT	0.631866	0.00490696
GOBP_POSITIVE_REGULATION_OF_OSSIFICATION	0.631797	0.00491306
BOYAULT_LIVER_CANCER_SUBCLASS_G12_DN	0.631795	0.00491331
ZNF486_TARGET_GENES	0.631717	0.00492022
HP_APLASIA_HYPOPLASIA_OF_THE_OVARY	0.631696	0.00492204
MIR7_1_3P	0.631684	0.00492312
VALK_AML_CLUSTER_16	0.631675	0.00492397
GOBP_NEGATIVE_REGULATION_OF_NEUROTRANSMITTER_TRANSPORT	0.631666	0.00492477
BUSSLINGER_GASTRIC_OXYNTIC_ENTEROCHROMAFFIN_LIKE_CELLS	0.631625	0.00492841
WP_FARNESOID_X_RECEPTOR_PATHWAY	0.631613	0.00492942
GSE30971_2H_VS_4H_LPS_STIM_MACROPHAGE_WBP7_HET_DN	0.631601	0.00493051
LEE_EARLY_T_LYMPHOCYTE_DN	0.631577	0.00493268
DESCARTES_FETAL_MUSCLE_MYELOID_CELLS	0.631525	0.00493731
DESCARTES_MAIN_FETAL_TROPHOBLAST_GIANT_CELLS	0.631496	0.00493992
REACTOME_G_ALPHA_Q_SIGNALLING_EVENTS	0.631487	0.00494072
HUANG_FOXA2_TARGETS_DN	0.631431	0.00494568
GOBP_STARTLE_RESPONSE	0.631428	0.00494592
SOBOLEV_PBMC_PANDEMRIX_AGE_18_64YO_7DY_DN	0.631426	0.00494614
GOBP_REGULATION_OF_UNSATURATED_FATTY_ACID_BIOSYNTHETIC_PROCESS	0.631425	0.0049462
GOMF_PROTEIN_LIPID_COMPLEX_BINDING	0.631406	0.00494795
MIR4680_3P	0.63134	0.0049538
GSE43863_NAIVE_VS_MEMORY_TH1_CD4_TCELL_D150_LCMV_UP	0.631339	0.00495389
KRAS.LUNG.BREAST_UP.V1_UP	0.631323	0.00495538
MIR1245B_3P	0.631316	0.00495596
MIR4663	0.631297	0.00495769
GOBP_POSITIVE_REGULATION_OF_CELL_JUNCTION_ASSEMBLY	0.631266	0.0049604
MIR3913_3P	0.631162	0.00496978
MIR664A_3P	0.631121	0.00497343
MIR7853_5P	0.631117	0.00497375
MIR4716_5P	0.631021	0.00498239
MIR4699_5P	0.631006	0.00498371
DESCARTES_MAIN_FETAL_UNIPOLAR_BRUSH_CELLS	0.631004	0.00498397
DESCARTES_FETAL_KIDNEY_VASCULAR_ENDOTHELIAL_CELLS	0.630992	0.00498504
GNF2_MMP11	0.630955	0.00498838
YAATNRNNNYNATT_UNKNOWN	0.630931	0.00499047
MIR4666B	0.630927	0.00499083
MODULE_119	0.63092	0.00499147
GOBP_GLUTAMATE_SECRETION	0.630912	0.0049922
TAKEDA_TARGETS_OF_NUP98_HOXA9_FUSION_16D_DN	0.630857	0.00499718
GOBP_VASOCONSTRICTION	0.630781	0.00500402
GOBP_REGULATION_OF_MACROPHAGE_ACTIVATION	0.630754	0.00500645
DESCARTES_FETAL_MUSCLE_SATELLITE_CELLS	0.630733	0.00500832
MIR5589_3P	0.630726	0.00500892
DESCARTES_FETAL_STOMACH_MYELOID_CELLS	0.630693	0.00501197
HP_SECONDARY_AMENORRHEA	0.630685	0.00501267
CAR_HPX	0.63067	0.00501401
CHIARETTI_T_ALL_REFRACTORY_TO_THERAPY	0.630651	0.00501578
MIR7_2_3P	0.63063	0.00501766
GOMF_C_ACYLTRANSFERASE_ACTIVITY	0.630615	0.00501896
MIR627_3P	0.630574	0.00502274
MIR3907	0.630568	0.00502327
GOBP_CARDIAC_MUSCLE_CELL_CONTRACTION	0.630565	0.00502353
GOCC_I_BAND	0.630514	0.00502812
PID_IL27_PATHWAY	0.630501	0.00502932
GAO_LARGE_INTESTINE_ADULT_CA_ENTEROENDOCRINE_CELLS	0.630399	0.00503857
GOBP_APICAL_PROTEIN_LOCALIZATION	0.630397	0.00503869
HP_CENTRAL_ADRENAL_INSUFFICIENCY	0.630397	0.00503876
DESCARTES_FETAL_CEREBRUM_LIMBIC_SYSTEM_NEURONS	0.630393	0.00503913
MIR487A_5P	0.630321	0.0050456
HP_ABNORMALITY_OF_IMMUNE_SERUM_PROTEIN_PHYSIOLOGY	0.630305	0.00504711
MIR1251_3P	0.630271	0.00505013
GOBP_HYALURONAN_METABOLIC_PROCESS	0.630239	0.00505311
GOBP_PRIMARY_AMINO_COMPOUND_METABOLIC_PROCESS	0.630203	0.00505633
WP_AIRWAY_SMOOTH_MUSCLE_CELL_CONTRACTION	0.630201	0.00505648
MIR3611	0.630197	0.00505686
MIR6505_5P	0.630188	0.00505768
HINATA_NFKB_IMMU_INF	0.630171	0.00505926
KRAS.LUNG_UP.V1_UP	0.630092	0.00506647
KANG_DOXORUBICIN_RESISTANCE_DN	0.630009	0.00507397
MIR34B_5P	0.629997	0.00507514
GOBP_BILE_ACID_SECRETION	0.629946	0.00507978
GRAHAM_CML_DIVIDING_VS_NORMAL_DIVIDING_UP	0.629911	0.00508298
MIR8086	0.62991	0.00508303
TAVAZOIE_METASTASIS	0.629853	0.00508827
MIR4678	0.629817	0.00509154
DESCARTES_FETAL_INTESTINE_ENS_NEURONS	0.629762	0.00509656
GOBP_REGULATION_OF_INTERLEUKIN_1_MEDIATED_SIGNALING_PATHWAY	0.629748	0.00509787
WP_GENES_ASSOCIATED_WITH_THE_DEVELOPMENT_OF_RHEUMATOID_ARTHRITIS	0.629741	0.00509849
ERWIN_COHEN_BLOOD_TC_83_AGE_23_48YO_VACCINATED_VS_CONTROL_2DY_UP	0.629722	0.00510019
DACOSTA_UV_RESPONSE_VIA_ERCC3_TTD_DN	0.629719	0.00510052
MIR130B_5P	0.629663	0.00510566
SNF5_DN.V1_DN	0.629615	0.00511
GOBP_HUMORAL_IMMUNE_RESPONSE	0.629597	0.00511168
HP_ADRENOCORTICAL_ABNORMALITY	0.629572	0.00511399
GOCC_PEPTIDASE_INHIBITOR_COMPLEX	0.629571	0.00511403
MIR22_5P	0.629456	0.00512459
MIR7849_3P	0.629456	0.0051246
LUI_THYROID_CANCER_CLUSTER_4	0.629351	0.00513427
GOBP_PARENTAL_BEHAVIOR	0.629265	0.0051422
HP_APHTHOUS_ULCER	0.629248	0.00514377
MCLACHLAN_DENTAL_CARIES_UP	0.62921	0.0051473
MIR487B_5P	0.6292	0.00514816
HP_DECREASED_PROPORTION_OF_CD4_POSITIVE_HELPER_T_CELLS	0.629198	0.00514835
HP_HYPERCOAGULABILITY	0.629189	0.00514925
GOBP_PERIPHERAL_NERVOUS_SYSTEM_NEURON_DIFFERENTIATION	0.629159	0.00515203
CHIANG_LIVER_CANCER_SUBCLASS_INTERFERON_DN	0.629109	0.00515657
HMGA1_TARGET_GENES	0.629064	0.00516075
CART1_01	0.629055	0.00516161
GOBP_ACIDIC_AMINO_ACID_TRANSPORT	0.62902	0.00516485
GOBP_PYRAMIDAL_NEURON_DIFFERENTIATION	0.629008	0.00516597
MIR3140_3P	0.628998	0.00516682
SPIRA_SMOKERS_LUNG_CANCER_UP	0.628968	0.00516967
RAAGNYNNCTTY_UNKNOWN	0.628955	0.00517081
HP_ABNORMAL_OSSIFICATION_INVOLVING_THE_FEMORAL_HEAD_AND_NECK	0.628916	0.00517442
HP_B_CELL_LYMPHOMA	0.62888	0.00517783
PID_RAC1_REG_PATHWAY	0.628859	0.00517976
HP_METOPIC_SYNOSTOSIS	0.628828	0.00518258
REACTOME_METABOLISM_OF_ANGIOTENSINOGEN_TO_ANGIOTENSINS	0.628828	0.0051826
GOBP_SENSORY_PERCEPTION_OF_TEMPERATURE_STIMULUS	0.628805	0.00518474
GOBP_REGULATION_OF_FERTILIZATION	0.628759	0.00518899
GOBP_REGULATION_OF_BONE_RESORPTION	0.628754	0.0051895
MIR32_3P	0.628752	0.00518971
ZHENG_IL22_SIGNALING_DN	0.62874	0.0051908
GSE28783_ANTI_MIR33_VS_UNTREATED_ATHEROSCLEROSIS_MACROPHAGE_DN	0.628683	0.00519605
GOMF_CYCLIC_NUCLEOTIDE_PHOSPHODIESTERASE_ACTIVITY	0.62866	0.00519817
GOBP_POSTSYNAPTIC_MEMBRANE_ORGANIZATION	0.628638	0.00520029
GOBP_TRIGLYCERIDE_RICH_LIPOPROTEIN_PARTICLE_REMODELING	0.628626	0.00520142
MIR4999_5P	0.628615	0.00520241
REACTOME_EICOSANOID_LIGAND_BINDING_RECEPTORS	0.628581	0.00520558
MIR3675_3P	0.628515	0.00521175
MIR10527_5P	0.62849	0.00521406
HP_RHEGMATOGENOUS_RETINAL_DETACHMENT	0.628482	0.00521477
HP_NARROW_PALM	0.628453	0.0052175
MORF_CAMK4	0.628433	0.00521939
HP_NEGATIVISM	0.628429	0.0052197
KEGG_NICOTINATE_AND_NICOTINAMIDE_METABOLISM	0.62839	0.00522341
HOSHIDA_LIVER_CANCER_SURVIVAL_UP	0.628383	0.00522405
GSE37605_C57BL6_VS_NOD_FOXP3_IRES_GFP_TCONV_UP	0.628351	0.00522703
HP_HYPOPIGMENTATION_OF_THE_FUNDUS	0.628297	0.00523209
MIR203A_3P	0.628272	0.00523436
BLANCO_MELO_COVID19_SARS_COV_2_POS_PATIENT_LUNG_TISSUE_UP	0.628252	0.00523624
YAO_HOXA10_TARGETS_VIA_PROGESTERONE_DN	0.628226	0.00523868
MIR4762_3P	0.628216	0.00523961
MIR7843_3P	0.628176	0.0052434
BREDEMEYER_RAG_SIGNALING_VIA_ATM_NOT_VIA_NFKB_UP	0.628166	0.00524437
MIR449C_5P	0.628095	0.00525093
MANNO_MIDBRAIN_NEUROTYPES_HRGL2A	0.628082	0.00525223
AIZARANI_LIVER_C5_NK_NKT_CELLS_3	0.628069	0.00525345
YATTNATC_UNKNOWN	0.627929	0.00526651
HOOI_ST7_TARGETS_UP	0.627893	0.00526996
MIR431_5P	0.627888	0.00527044
WP_VITAMIN_B12_METABOLISM	0.627854	0.00527358
GOBP_POSITIVE_REGULATION_OF_RHO_PROTEIN_SIGNAL_TRANSDUCTION	0.627845	0.00527443
MIR196A_1_3P	0.627839	0.005275
chr3q25	0.627791	0.00527949
GOBP_ACID_SECRETION	0.627779	0.00528064
MIR568	0.627762	0.00528225
GOBP_CYCLIC_NUCLEOTIDE_CATABOLIC_PROCESS	0.627758	0.00528267
HP_LIVER_ABSCESS	0.627747	0.00528371
GOBP_MYELOID_DENDRITIC_CELL_ACTIVATION	0.627744	0.00528395
KEGG_COMPLEMENT_AND_COAGULATION_CASCADES	0.627738	0.00528457
GSE22886_TCELL_VS_BCELL_NAIVE_DN	0.627711	0.00528705
HP_GANGRENE	0.627661	0.00529175
MANNO_MIDBRAIN_NEUROTYPES_HGABA	0.627619	0.00529571
HUTTMANN_B_CLL_POOR_SURVIVAL_DN	0.627611	0.00529655
MIR6760_3P	0.627572	0.00530021
GOBP_ENDOCRINE_HORMONE_SECRETION	0.627536	0.00530359
MIR29B_2_5P	0.62753	0.00530421
GSE5589_WT_VS_IL6_KO_LPS_AND_IL10_STIM_MACROPHAGE_180MIN_UP	0.627528	0.00530432
GOBP_POSITIVE_REGULATION_OF_TUMOR_NECROSIS_FACTOR_SUPERFAMILY_CYTOKINE_PRODUCTION	0.627498	0.00530719
ZHANG_GATA6_TARGETS_UP	0.627495	0.00530744
GOBP_EATING_BEHAVIOR	0.627461	0.00531065
REACTOME_PEPTIDE_LIGAND_BINDING_RECEPTORS	0.627454	0.00531133
chrXq21	0.627396	0.00531688
PID_VEGF_VEGFR_PATHWAY	0.627359	0.00532038
PTEN_DN.V1_DN	0.627355	0.00532073
MIR4420	0.627343	0.00532186
HP_PROFOUND_HEARING_IMPAIRMENT	0.627339	0.00532226
MIR2113	0.627322	0.00532385
GOBP_POSITIVE_REGULATION_OF_RESPONSE_TO_TUMOR_CELL	0.627275	0.00532835
GOBP_OSTEOCLAST_DIFFERENTIATION	0.62726	0.00532977
SUMI_HNF4A_TARGETS	0.62726	0.00532978
REACTOME_DIGESTION_AND_ABSORPTION	0.627257	0.00533
GSE39556_UNTREATED_VS_3H_POLYIC_INJ_MOUSE_CD8A_DC_DN	0.627235	0.00533215
PETROVA_PROX1_TARGETS_DN	0.627175	0.0053378
DESCARTES_FETAL_PANCREAS_VASCULAR_ENDOTHELIAL_CELLS	0.627169	0.00533841
MIR4445_5P	0.62714	0.00534115
ALX4_TARGET_GENES	0.62709	0.00534587
HP_ABSENT_FOVEAL_REFLEX	0.627074	0.00534742
BOYLAN_MULTIPLE_MYELOMA_C_D_DN	0.627066	0.00534818
GOBP_MODULATION_OF_AGE_RELATED_BEHAVIORAL_DECLINE	0.627039	0.00535073
MIR105_5P	0.627031	0.00535154
GOCC_CATENIN_COMPLEX	0.627004	0.00535404
GOBP_BONE_REMODELING	0.626958	0.00535841
GOMF_G_PROTEIN_COUPLED_RECEPTOR_ACTIVITY	0.626902	0.00536384
GSE11386_NAIVE_VS_MEMORY_BCELL_DN	0.626896	0.0053644
MIR223_3P	0.626893	0.00536464
MIR8062	0.62687	0.0053669
HP_ABNORMAL_RESPONSE_TO_ENDOCRINE_STIMULATION_TEST	0.626868	0.00536708
PBX1_02	0.626827	0.00537097
GNF2_CDKN1C	0.626757	0.00537764
HP_FEMALE_HYPOGONADISM	0.626734	0.00537986
FREAC4_01	0.626715	0.00538169
TAKEDA_TARGETS_OF_NUP98_HOXA9_FUSION_8D_UP	0.626694	0.00538362
FOROUTAN_TGFB_EMT_UP	0.626685	0.00538449
SENGUPTA_NASOPHARYNGEAL_CARCINOMA_WITH_LMP1_DN	0.626673	0.00538568
MIR5186	0.62666	0.00538689
HP_TYPE_I_DIABETES_MELLITUS	0.626621	0.0053907
GOBP_CHLORIDE_TRANSMEMBRANE_TRANSPORT	0.626609	0.0053918
HP_ANTERIOR_CHAMBER_SYNECHIAE	0.626606	0.00539211
CAHOY_ASTROGLIAL	0.626586	0.00539402
chrXq23	0.62658	0.00539454
GOBP_POSITIVE_REGULATION_OF_MYOBLAST_DIFFERENTIATION	0.626543	0.00539815
MIR3136_5P	0.626539	0.00539856
MIR448	0.626493	0.00540292
HP_DYSGENESIS_OF_THE_HIPPOCAMPUS	0.626459	0.00540624
WP_HYPOTHESIZED_PATHWAYS_IN_PATHOGENESIS_OF_CARDIOVASCULAR_DISEASE	0.626442	0.00540783
PANGAS_TUMOR_SUPPRESSION_BY_SMAD1_AND_SMAD5_UP	0.626413	0.00541057
FOURATI_BLOOD_TWINRIX_AGE_25_83YO_RESPONDERS_VS_POOR_RESPONDERS_0DY_UP	0.626315	0.00542005
GOBP_POSITIVE_REGULATION_OF_MYELOID_LEUKOCYTE_CYTOKINE_PRODUCTION_INVOLVED_IN_IMMUNE_RESPONSE	0.626268	0.0054246
TTTNNANAGCYR_UNKNOWN	0.626196	0.00543144
WP_METHYLATION_PATHWAYS	0.626193	0.00543181
HP_SEVERE_COMBINED_IMMUNODEFICIENCY	0.626187	0.00543231
GOBP_PYRIMIDINE_NUCLEOSIDE_CATABOLIC_PROCESS	0.626142	0.00543673
WP_METABOLIC_PATHWAY_OF_LDL_HDL_AND_TG_INCLUDING_DISEASES	0.626135	0.00543735
MIR1248	0.626125	0.00543836
LEE_LIVER_CANCER_MYC_DN	0.626107	0.0054401
GSE20727_ROS_INH_VS_ROS_INH_AND_DNFB_ALLERGEN_TREATED_DC_DN	0.626086	0.00544205
GOMF_CORECEPTOR_ACTIVITY	0.626041	0.0054464
DESCARTES_FETAL_PANCREAS_CCL19_CCL21_POSITIVE_CELLS	0.626033	0.00544722
GOBP_CELLULAR_RESPONSE_TO_LEPTIN_STIMULUS	0.626001	0.0054503
GNF2_TIMP2	0.626	0.00545036
GSE16386_IL4_VS_IL4_AND_ROSIGLITAZONE_STIM_MACROPHAGE_6H_DN	0.625995	0.00545089
HP_SICK_SINUS_SYNDROME	0.625966	0.00545364
MIR6868_3P	0.625921	0.00545807
MIR10524_5P	0.625905	0.00545962
MODULE_172	0.625859	0.00546404
MIR6797_3P	0.625853	0.00546465
REACTOME_SYNTHESIS_SECRETION_AND_INACTIVATION_OF_GLUCAGON_LIKE_PEPTIDE_1_GLP_1	0.625852	0.00546474
GOBP_MULTICELLULAR_ORGANISMAL_RESPONSE_TO_STRESS	0.625835	0.00546639
QIU_PBMC_HEPTATITIS_B_SURFACE_ANTIGEN_AGE_UNDER50_NON_RESPONDERS_VS_RESPONDERS_7DY_UP	0.625833	0.00546657
MATZUK_OVULATION	0.625816	0.00546816
DACOSTA_UV_RESPONSE_VIA_ERCC3_XPCS_DN	0.625765	0.0054732
MIR382_5P	0.625748	0.00547484
CHARAFE_BREAST_CANCER_BASAL_VS_MESENCHYMAL_DN	0.625698	0.00547967
WP_SMALL_LIGAND_GPCRS	0.625687	0.00548074
MIR4795_3P	0.625648	0.0054845
WATANABE_COLON_CANCER_MSI_VS_MSS_DN	0.625615	0.00548767
MIR410_3P	0.625594	0.00548979
MIR4760_3P	0.625557	0.00549333
MIR3182	0.625485	0.00550032
GOMF_ARACHIDONATE_COA_LIGASE_ACTIVITY	0.625478	0.00550099
MIR621	0.625473	0.00550156
LEE_DOUBLE_POLAR_THYMOCYTE	0.625437	0.00550505
GOMF_PEPTIDE_HORMONE_BINDING	0.625382	0.00551037
GOMF_PHOSPHATIDYLINOSITOL_4_PHOSPHATE_BINDING	0.625373	0.00551124
GOMF_SODIUM_ION_TRANSMEMBRANE_TRANSPORTER_ACTIVITY	0.625358	0.00551269
KYNG_NORMAL_AGING_DN	0.625318	0.00551664
MIR513B_5P	0.625314	0.00551707
MIR147B_5P	0.625313	0.00551716
MODULE_436	0.625312	0.00551725
HP_HEPATIC_ENCEPHALOPATHY	0.625307	0.00551771
MIR6499_3P	0.625301	0.00551825
MIR19A_5P	0.625296	0.00551879
MIR6874_3P	0.625288	0.00551956
HP_INCREASED_ENDOMYSIAL_CONNECTIVE_TISSUE	0.625285	0.00551984
GOBP_POSITIVE_REGULATION_OF_INSULIN_LIKE_GROWTH_FACTOR_RECEPTOR_SIGNALING_PATHWAY	0.62528	0.00552032
GOMF_OPSONIN_BINDING	0.625154	0.00553267
GSE3720_UNSTIM_VS_PMA_STIM_VD1_GAMMADELTA_TCELL_DN	0.625142	0.00553386
GOBP_CELLULAR_RESPONSE_TO_AMYLOID_BETA	0.625065	0.0055414
GOBP_POSITIVE_REGULATION_OF_EXTRINSIC_APOPTOTIC_SIGNALING_PATHWAY_VIA_DEATH_DOMAIN_RECEPTORS	0.625062	0.00554171
HP_BAND_KERATOPATHY	0.625055	0.00554238
GOMF_CYTOKINE_BINDING	0.62503	0.00554481
AIZARANI_LIVER_C32_MVECS_3	0.625022	0.00554563
MASSARWEH_RESPONSE_TO_ESTRADIOL	0.625006	0.0055472
GAUCHER_PBMC_YF_VAX_STAMARIL_UNKNOWN_AGE_60DY_UP	0.625005	0.00554726
HP_FEMALE_SEXUAL_DYSFUNCTION	0.624998	0.0055479
MIR376A_3P_MIR376B_3P	0.62493	0.00555457
WP_GPCRS_CLASS_C_METABOTROPIC_GLUTAMATE_PHEROMONE	0.624886	0.00555889
chr9q21	0.624829	0.00556451
LIU_PROSTATE_CANCER_DN	0.62479	0.0055684
GOBP_REGULATION_OF_ADENYLATE_CYCLASE_ACTIVITY	0.624788	0.00556853
BOQUEST_STEM_CELL_CULTURED_VS_FRESH_UP	0.624764	0.00557093
MODULE_176	0.624673	0.0055799
MIR4712_5P	0.624669	0.00558024
KEGG_TYPE_I_DIABETES_MELLITUS	0.624642	0.00558289
MIR182_3P	0.624621	0.00558498
HP_ABNORMALITY_OF_THE_ISCHIUM	0.624618	0.0055853
GOBP_VASODILATION	0.624602	0.0055869
PTEN_DN.V1_UP	0.624581	0.00558899
GOBP_NEGATIVE_REGULATION_OF_ACTIVATED_T_CELL_PROLIFERATION	0.624573	0.00558972
GOBP_NEGATIVE_REGULATION_OF_BONE_REMODELING	0.624545	0.00559249
MIR126_5P	0.624488	0.00559811
MIR450A_1_3P	0.624475	0.00559941
MIR181B_2_3P_MIR181B_3P	0.624368	0.00560996
MORF_BCL2L11	0.624364	0.00561035
MEBARKI_HCC_PROGENITOR_WNT_UP_CTNNB1_DEPENDENT_BLOCKED_BY_FZD8CRD	0.624292	0.00561754
QI_PBMC_ZOSTAVAX_AGE_50_75YO_CORRELATED_WITH_T_CELL_RESPONSES_EXPANSION_AND_CONTRACTION_1D_NOT_INFORMATIVE_OF_LONG_TERM_RESPONSES_POSITIVE	0.624217	0.00562489
GATA1_02	0.624211	0.00562553
WP_SLEEP_REGULATION	0.624208	0.00562586
REACTOME_TRIGLYCERIDE_METABOLISM	0.624202	0.00562643
ZHENG_FOXP3_TARGETS_IN_THYMUS_UP	0.624179	0.00562868
DESCARTES_FETAL_ADRENAL_SYMPATHOBLASTS	0.624171	0.00562955
MIR1185_5P	0.624158	0.00563078
MIR3919	0.624152	0.0056314
MIR3935	0.624144	0.00563214
GOBP_REGULATION_OF_INSULIN_LIKE_GROWTH_FACTOR_RECEPTOR_SIGNALING_PATHWAY	0.624144	0.00563219
EPPERT_HSC_R	0.62413	0.00563357
GNF2_MATK	0.624092	0.00563734
GSE4590_PRE_BCELL_VS_LARGE_PRE_BCELL_UP	0.624077	0.00563884
REACTOME_PI3K_EVENTS_IN_ERBB4_SIGNALING	0.624058	0.00564071
GOBP_MYELOID_DENDRITIC_CELL_DIFFERENTIATION	0.62403	0.00564352
KEGG_NITROGEN_METABOLISM	0.624018	0.00564472
GOMF_AMINO_ACID_CATION_SYMPORTER_ACTIVITY	0.624012	0.00564531
GOMF_POLYSACCHARIDE_BINDING	0.623993	0.00564716
GOBP_NUCLEOBASE_CONTAINING_SMALL_MOLECULE_CATABOLIC_PROCESS	0.623974	0.0056491
TRAVAGLINI_LUNG_CAPILLARY_AEROCYTE_CELL	0.623894	0.00565701
TRAVAGLINI_LUNG_ARTERY_CELL	0.62389	0.00565746
GSE2706_UNSTIM_VS_8H_R848_DC_DN	0.623841	0.00566234
HP_DUODENAL_ULCER	0.623769	0.00566953
GAVIN_IL2_RESPONSIVE_FOXP3_TARGETS_UP	0.623768	0.00566956
GSE40666_UNTREATED_VS_IFNA_STIM_STAT1_KO_CD8_TCELL_90MIN_DN	0.623763	0.00567012
GOBP_BONE_MINERALIZATION_INVOLVED_IN_BONE_MATURATION	0.62376	0.00567044
GOCC_INTRINSIC_COMPONENT_OF_PRESYNAPTIC_MEMBRANE	0.62375	0.00567143
GOBP_LEUKOCYTE_TETHERING_OR_ROLLING	0.623641	0.00568232
MIR4503	0.623639	0.00568245
FOROUTAN_PRODRANK_TGFB_EMT_UP	0.623615	0.00568486
MIR6822_5P	0.623586	0.00568774
MANNO_MIDBRAIN_NEUROTYPES_HSERT	0.623563	0.00569009
PID_IL23_PATHWAY	0.623557	0.00569069
LI_PBMC_MENOMUNE_A_C_Y_W_135_AGE_18_45YO_3DY_UP	0.623518	0.00569456
HORIUCHI_WTAP_TARGETS_UP	0.623488	0.00569755
HOEK_MYELOID_DENDRITIC_CELL_2011_2012_TIV_ADULT_7DY_UP	0.623461	0.00570031
MIR518A_5P_MIR527	0.623447	0.00570166
GOBP_REGULATION_OF_LEUKOCYTE_TETHERING_OR_ROLLING	0.623436	0.00570277
HP_METAMORPHOPSIA	0.623401	0.00570631
LINDGREN_BLADDER_CANCER_HIGH_RECURRENCE	0.623364	0.00571003
MIR4645_3P	0.62332	0.00571443
GOBP_COPULATION	0.623277	0.00571875
RUIZ_TNC_TARGETS_UP	0.623273	0.00571921
LIM_MAMMARY_LUMINAL_PROGENITOR_DN	0.623252	0.00572126
MIR145_3P	0.623216	0.00572489
CAHOY_ASTROCYTIC	0.623215	0.00572498
MIR944	0.623201	0.00572638
KIM_MYCN_AMPLIFICATION_TARGETS_UP	0.623188	0.00572767
GSE9946_IMMATURE_VS_MATURE_STIMULATORY_DC_DN	0.623187	0.00572779
ZHAN_MULTIPLE_MYELOMA_SPIKED	0.623165	0.00573008
GOBP_REGULATION_OF_DELAYED_RECTIFIER_POTASSIUM_CHANNEL_ACTIVITY	0.623091	0.00573749
GOBP_REGULATION_OF_RELAXATION_OF_MUSCLE	0.623062	0.00574037
MODULE_63	0.623054	0.00574124
GOMF_LYSOZYME_ACTIVITY	0.623052	0.00574141
MIR654_3P	0.622999	0.00574681
MIR1_5P	0.622998	0.00574685
GOBP_CELL_DIFFERENTIATION_IN_HINDBRAIN	0.622978	0.0057489
GOBP_DICARBOXYLIC_ACID_BIOSYNTHETIC_PROCESS	0.622946	0.00575214
LAKE_ADULT_KIDNEY_C5_PROXIMAL_TUBULE_EPITHELIAL_CELLS_STRESS_INFLAM	0.622944	0.00575228
GSE16385_UNTREATED_VS_12H_ROSIGLITAZONE_TREATED_MACROPHAGE_UP	0.622905	0.00575623
PLASARI_NFIC_TARGETS_BASAL_DN	0.622849	0.00576193
MIR6872_3P	0.622838	0.00576299
KEGG_HEMATOPOIETIC_CELL_LINEAGE	0.622835	0.00576336
GOBP_COMPLEMENT_ACTIVATION_LECTIN_PATHWAY	0.6227	0.00577696
GOMF_NEUROTROPHIN_BINDING	0.622661	0.00578094
MIR19B_1_5P_MIR19B_2_5P	0.622628	0.00578429
MIR96_3P	0.622614	0.00578575
chr8p12	0.6226	0.00578714
AIZARANI_LIVER_C9_LSECS_1	0.622591	0.005788
MIR2053	0.622588	0.00578834
SENGUPTA_NASOPHARYNGEAL_CARCINOMA_WITH_LMP1_UP	0.622538	0.00579339
HALLMARK_UV_RESPONSE_DN	0.622466	0.00580076
MIR576_5P	0.62243	0.00580436
REACTOME_ALK_MUTANTS_BIND_TKIS	0.622427	0.0058047
MIR6844	0.622414	0.00580599
HP_ABNORMALITY_OF_VITAMIN_METABOLISM	0.622355	0.00581206
GOBP_REGULATION_OF_GOLGI_TO_PLASMA_MEMBRANE_PROTEIN_TRANSPORT	0.62235	0.00581249
MIR4318	0.622339	0.00581363
MIR548L	0.622298	0.00581786
MIR5579_5P	0.62227	0.00582065
MIR4495	0.622259	0.00582185
GOBP_SMOOTH_MUSCLE_CONTRACTION	0.622237	0.00582404
MIR587	0.622237	0.00582407
GOBP_NEURON_PROJECTION_GUIDANCE	0.622112	0.00583677
MIR4668_5P	0.621993	0.00584899
GOBP_FEEDING_BEHAVIOR	0.621972	0.00585116
NAKAYA_PBMC_IMUVAC_MALE_AGE_14_27YO_1D_POSTBOOST_VS_0DY_PREIMM_TIV_UP	0.621962	0.0058522
GOBP_ADENYLATE_CYCLASE_MODULATING_G_PROTEIN_COUPLED_RECEPTOR_SIGNALING_PATHWAY	0.621954	0.00585295
GOMF_HEPARIN_BINDING	0.621952	0.00585323
MIR4263	0.621942	0.00585417
RAO_BOUND_BY_SALL4_ISOFORM_A	0.621909	0.00585755
SCHOEN_NFKB_SIGNALING	0.621907	0.00585779
MIR148B_5P	0.621818	0.0058669
HP_ELEVATED_CIRCULATING_PARATHYROID_HORMONE_LEVEL	0.621812	0.00586756
GOBP_POSITIVE_REGULATION_OF_PHOSPHOLIPID_METABOLIC_PROCESS	0.621769	0.00587191
MIR7844_5P	0.621751	0.00587375
GOMF_OXIDOREDUCTASE_ACTIVITY_ACTING_ON_THE_CH_NH2_GROUP_OF_DONORS	0.621713	0.00587773
OUELLET_CULTURED_OVARIAN_CANCER_INVASIVE_VS_LMP_DN	0.621663	0.00588279
GOMF_NEUREXIN_FAMILY_PROTEIN_BINDING	0.621663	0.00588286
ONGUSAHA_BRCA1_TARGETS_DN	0.621634	0.00588586
MODULE_64	0.621612	0.00588805
MIR4698	0.62161	0.00588832
GOBP_POSITIVE_REGULATION_OF_CATION_CHANNEL_ACTIVITY	0.621591	0.00589027
BROWNE_INTERFERON_RESPONSIVE_GENES	0.621573	0.00589207
MIR555	0.621549	0.00589453
BURTON_ADIPOGENESIS_PEAK_AT_0HR	0.621526	0.00589696
HP_DIMPLE_CHIN	0.621477	0.00590198
MODULE_402	0.621452	0.00590459
GOBP_NEGATIVE_REGULATION_OF_BLOOD_CIRCULATION	0.621452	0.0059046
KEGG_RENIN_ANGIOTENSIN_SYSTEM	0.621425	0.0059074
IL21_UP.V1_DN	0.621418	0.00590809
GOMF_AMINO_ACID_SODIUM_SYMPORTER_ACTIVITY	0.621408	0.00590912
PAX4_02	0.621402	0.00590969
MIKKELSEN_MEF_ICP_WITH_H3K4ME3_AND_H3K27ME3	0.6214	0.0059099
MIR12120	0.62137	0.00591303
GOBP_NEURON_CELLULAR_HOMEOSTASIS	0.621367	0.00591329
FOXJ2_02	0.621351	0.00591498
MIR937_5P	0.621325	0.0059177
MIR4517	0.621324	0.00591776
BIOCARTA_ACTINY_PATHWAY	0.62129	0.00592127
MIR548Y	0.621265	0.00592387
chr2p25	0.621262	0.00592422
HP_BRUXISM	0.621207	0.00592989
EBAUER_TARGETS_OF_PAX3_FOXO1_FUSION_DN	0.62119	0.00593159
GOBP_GLIAL_CELL_DERIVED_NEUROTROPHIC_FACTOR_RECEPTOR_SIGNALING_PATHWAY	0.621141	0.00593669
MODULE_27	0.621115	0.00593942
HP_BUPHTHALMOS	0.621075	0.00594359
MIR4756_3P	0.62107	0.00594412
LI_CISPLATIN_RESISTANCE_DN	0.621032	0.00594803
KIM_MYCL1_AMPLIFICATION_TARGETS_UP	0.621013	0.00595001
MIR4423_5P	0.621007	0.0059506
MIR4666A_5P	0.620983	0.00595311
GOMF_ORGANIC_ACID_SODIUM_SYMPORTER_ACTIVITY	0.620963	0.00595516
GSE41867_DAY6_VS_DAY15_LCMV_ARMSTRONG_EFFECTOR_CD8_TCELL_UP	0.620946	0.00595695
MIR3149	0.62094	0.00595753
GOMF_POTASSIUM_ION_ANTIPORTER_ACTIVITY	0.620936	0.00595795
SOBOLEV_PBMC_PANDEMRIX_AGE_18_64YO_HIGH_VS_LOW_RESPONDERS_MEDIUM_HIGH_ADVERSE_EVENTS_SCORE_1DY_CORRELATED_WITH_TRANSITIONAL_B_CELLS_UP	0.620935	0.00595805
MIR151A_3P	0.620933	0.00595826
MIR4778_3P	0.620891	0.00596263
REACTOME_FOXO_MEDIATED_TRANSCRIPTION_OF_CELL_CYCLE_GENES	0.62089	0.00596273
GOBP_NEGATIVE_REGULATION_OF_CELL_MATRIX_ADHESION	0.620816	0.00597045
MIR1298_5P	0.620791	0.00597309
NABA_BASEMENT_MEMBRANES	0.620742	0.00597814
MIR770_5P	0.620741	0.00597823
MIR559	0.620714	0.00598107
MIR489_3P	0.620706	0.00598196
MODULE_112	0.620696	0.00598296
GOMF_IMMUNE_RECEPTOR_ACTIVITY	0.62068	0.00598458
WP_7OXOC_AND_7BETAHC_PATHWAYS	0.620672	0.00598548
IRITANI_MAD1_TARGETS_UP	0.620663	0.00598645
GSE26290_CTRL_VS_AKT_INHIBITOR_TREATED_ANTI_CD3_AND_IL2_STIM_CD8_TCELL_UP	0.620662	0.00598653
HP_PROMINENT_STERNUM	0.620646	0.00598819
MIR4424	0.62064	0.00598879
MIR543	0.620634	0.0059894
GOMF_IONOTROPIC_GLUTAMATE_RECEPTOR_ACTIVITY	0.620616	0.00599132
MIR3682_3P	0.620587	0.00599436
MIR129_5P	0.62057	0.00599614
GOBP_REGULATION_OF_LONG_TERM_SYNAPTIC_DEPRESSION	0.620556	0.00599761
GAVIN_PDE3B_TARGETS	0.620531	0.00600016
WP_RAS_AND_BRADYKININ_PATHWAYS_IN_COVID19	0.620529	0.00600036
GOBP_PROTEOGLYCAN_METABOLIC_PROCESS	0.62052	0.00600133
DESCARTES_FETAL_EYE_ASTROCYTES	0.620485	0.00600496
TORCHIA_TARGETS_OF_EWSR1_FLI1_FUSION_TOP20_DN	0.620442	0.00600943
HP_ABNORMALITY_OF_THE_FIRST_METATARSAL_BONE	0.62043	0.00601069
MIR3134	0.620423	0.00601144
MIR7111_3P	0.620408	0.00601308
MIR34C_3P	0.620394	0.00601447
GOBP_BENZENE_CONTAINING_COMPOUND_METABOLIC_PROCESS	0.62034	0.0060202
MIR183_3P	0.620312	0.00602314
chrXq11	0.620271	0.00602743
CUI_DEVELOPING_HEART_C4_ENDOTHELIAL_CELL	0.62027	0.00602745
GOBP_NEGATIVE_REGULATION_OF_BLOOD_PRESSURE	0.62022	0.00603273
GOMF_MINUS_END_DIRECTED_MICROTUBULE_MOTOR_ACTIVITY	0.620197	0.00603511
HP_PLEURITIS	0.620179	0.00603706
OCT1_07	0.620178	0.00603717
MIR3678_3P	0.620161	0.00603895
[truncated: 25,376 more rows]

## Sheet: S9
Cell type	epiCHAOS score	Pseudoreplicate	Malignant
Endothelial cells	0.747836	Endothelial_cells-1	non-malignant
Endothelial cells	0.69978	Endothelial_cells-2	non-malignant
Endothelial cells	0.762561	Endothelial_cells-3	non-malignant
Endothelial cells	0.733987	Endothelial_cells-4	non-malignant
Endothelial cells	0.710067	Endothelial_cells-5	non-malignant
OPCs	0.214962	OPCs-1	non-malignant
OPCs	0.18776	OPCs-2	non-malignant
OPCs	0.197497	OPCs-3	non-malignant
OPCs	0.168861	OPCs-4	non-malignant
OPCs	0.089895	OPCs-5	non-malignant
MLCs	0.838747	MLCs-1	malignant
MLCs	0.908263	MLCs-2	malignant
MLCs	0.9028	MLCs-3	malignant
MLCs	0.877137	MLCs-4	malignant
MLCs	0.927451	MLCs-5	malignant
Microglia	0.128086	Microglia-1	non-malignant
Microglia	0.0986714	Microglia-2	non-malignant
Microglia	0.0509491	Microglia-3	non-malignant
Microglia	0	Microglia-4	non-malignant
Microglia	0.190825	Microglia-5	non-malignant
Undifferentiated cells	0.947389	Undifferentiated_cells-1	malignant
Undifferentiated cells	0.937738	Undifferentiated_cells-2	malignant
Undifferentiated cells	1	Undifferentiated_cells-3	malignant
Undifferentiated cells	0.942738	Undifferentiated_cells-4	malignant
Undifferentiated cells	0.956239	Undifferentiated_cells-5	malignant
NPCs	0.886137	NPCs-1	malignant
NPCs	0.873194	NPCs-2	malignant
NPCs	0.920854	NPCs-3	malignant
NPCs	0.86689	NPCs-4	malignant
NPCs	0.933002	NPCs-5	malignant
Astrocytes	0.76535	Astrocytes-1	malignant
Astrocytes	0.778764	Astrocytes-2	malignant
Astrocytes	0.819882	Astrocytes-3	malignant
Astrocytes	0.799962	Astrocytes-4	malignant
Astrocytes	0.756182	Astrocytes-5	malignant
Mature Olig	0.326699	Mature_Olig-1	non-malignant
Mature Olig	0.326699	Mature_Olig-2	non-malignant
Mature Olig	0.326699	Mature_Olig-3	non-malignant
Mature Olig	0.326699	Mature_Olig-4	non-malignant
Mature Olig	0.326699	Mature_Olig-5	non-malignant
Ependymal cells	0.5889	Ependymal_cells-1	malignant
Ependymal cells	0.583605	Ependymal_cells-2	malignant
Ependymal cells	0.63604	Ependymal_cells-3	malignant
Ependymal cells	0.575131	Ependymal_cells-4	malignant
Ependymal cells	0.644997	Ependymal_cells-5	malignant
Mural cells	0.724265	Mural_cells-1	non-malignant
Mural cells	0.724265	Mural_cells-2	non-malignant
Mural cells	0.724265	Mural_cells-3	non-malignant
Mural cells	0.724265	Mural_cells-4	non-malignant
Mural cells	0.724265	Mural_cells-5	non-malignant
T cells	0.00619113	T_cells-1	non-malignant
T cells	0.0824009	T_cells-2	non-malignant
T cells	0.0450708	T_cells-3	non-malignant
T cells	0.0492624	T_cells-4	non-malignant
T cells	0.103565	T_cells-5	non-malignant

[truncated: 5 more sheets: S10, S11, S12, S13, S14]
